# Supplementary material for: Systematic dysregulation of immune-related alternative polyadenylation in systemic lupus erythematosus contributes to patient stratification
Source: J Transl Autoimmun. 2026 Jun 5;12:100378. doi: 10.1016/j.jtauto.2026.100378 (PMC13260204; doi:10.1016/j.jtauto.2026.100378)
Supplement: Multimedia component 2 [file mmc2.xlsx]

## Sheet: Table S1
	Table S1: Datasets metadata
	Dataset	Organism	Organ	Total number of samples	Number of SLE samples	Number of healthy samples	SLEDAI available
	GSE72509	Homo sapiens	Whole Blood	117	99	18	yes
	GSE110685	Homo sapiens	Whole Blood	120	62	58	NA
	GSE175913	Homo sapiens	B cell	39	24	15	NA
	GSE122459	Homo sapiens	PBMC	26	20	6	NA
	GSE163073	Homo sapiens	PMBC	27	20	7	NA
	GSE49454	Homo sapiens	Whole Blood	177	157	20	yes
	Run accession	Disease group	Status	Age	GEO sample accession	Gender	SourceName	SampleType	Phenotype	Read length	Dataset	LibraryType	StrandType	Strandness	SLEDAI
	SRR6730133	HC	HC	NA	GSM3011776	NA	Human whole blood	WholeBlood	-	50	GSE110685	SingleEnd	firststrand	reverse	NA
	SRR6730134	Patient	SLE	NA	GSM3011777	NA	Human whole blood	WholeBlood	-	50	GSE110685	SingleEnd	firststrand	reverse	NA
	SRR6730135	HC	HC	NA	GSM3011778	NA	Human whole blood	WholeBlood	-	50	GSE110685	SingleEnd	firststrand	reverse	NA
	SRR6730136	Patient	SLE	NA	GSM3011779	NA	Human whole blood	WholeBlood	High TBR	50	GSE110685	SingleEnd	firststrand	reverse	NA
	SRR6730137	Patient	SLE	NA	GSM3011780	NA	Human whole blood	WholeBlood	High TBR	50	GSE110685	SingleEnd	firststrand	reverse	NA
	SRR6730138	Patient	SLE	NA	GSM3011781	NA	Human whole blood	WholeBlood	-	50	GSE110685	SingleEnd	firststrand	reverse	NA
	SRR6730139	Patient	SLE	NA	GSM3011782	NA	Human whole blood	WholeBlood	High TBR	50	GSE110685	SingleEnd	firststrand	reverse	NA
	SRR6730140	Patient	SLE	NA	GSM3011783	NA	Human whole blood	WholeBlood	-	50	GSE110685	SingleEnd	firststrand	reverse	NA
	SRR6730141	Patient	SLE	NA	GSM3011784	NA	Human whole blood	WholeBlood	High TBR	50	GSE110685	SingleEnd	firststrand	reverse	NA
	SRR6730142	Patient	SLE	NA	GSM3011785	NA	Human whole blood	WholeBlood	-	50	GSE110685	SingleEnd	firststrand	reverse	NA
	SRR6730143	Patient	SLE	NA	GSM3011786	NA	Human whole blood	WholeBlood	-	50	GSE110685	SingleEnd	firststrand	reverse	NA
	SRR6730144	Patient	SLE	NA	GSM3011787	NA	Human whole blood	WholeBlood	High TBR	50	GSE110685	SingleEnd	firststrand	reverse	NA
	SRR6730145	Patient	SLE	NA	GSM3011788	NA	Human whole blood	WholeBlood	-	50	GSE110685	SingleEnd	firststrand	reverse	NA
	SRR6730146	HC	HC	NA	GSM3011789	NA	Human whole blood	WholeBlood	-	50	GSE110685	SingleEnd	firststrand	reverse	NA
	SRR6730147	HC	HC	NA	GSM3011790	NA	Human whole blood	WholeBlood	-	50	GSE110685	SingleEnd	firststrand	reverse	NA
	SRR6730148	HC	HC	NA	GSM3011791	NA	Human whole blood	WholeBlood	-	50	GSE110685	SingleEnd	firststrand	reverse	NA
	SRR6730149	HC	HC	NA	GSM3011792	NA	Human whole blood	WholeBlood	-	50	GSE110685	SingleEnd	firststrand	reverse	NA
	SRR6730150	Patient	SLE	NA	GSM3011793	NA	Human whole blood	WholeBlood	High TBR	50	GSE110685	SingleEnd	firststrand	reverse	NA
	SRR6730151	HC	HC	NA	GSM3011794	NA	Human whole blood	WholeBlood	-	50	GSE110685	SingleEnd	firststrand	reverse	NA
	SRR6730152	Patient	SLE	NA	GSM3011795	NA	Human whole blood	WholeBlood	-	50	GSE110685	SingleEnd	firststrand	reverse	NA
	SRR6730153	HC	HC	NA	GSM3011796	NA	Human whole blood	WholeBlood	-	50	GSE110685	SingleEnd	firststrand	reverse	NA
	SRR6730154	Patient	SLE	NA	GSM3011797	NA	Human whole blood	WholeBlood	High TBR	50	GSE110685	SingleEnd	firststrand	reverse	NA
	SRR6730155	Patient	SLE	NA	GSM3011798	NA	Human whole blood	WholeBlood	-	50	GSE110685	SingleEnd	firststrand	reverse	NA
	SRR6730156	Patient	SLE	NA	GSM3011799	NA	Human whole blood	WholeBlood	-	50	GSE110685	SingleEnd	firststrand	reverse	NA
	SRR6730157	Patient	SLE	NA	GSM3011800	NA	Human whole blood	WholeBlood	High TBR	50	GSE110685	SingleEnd	firststrand	reverse	NA
	SRR6730158	Patient	SLE	NA	GSM3011801	NA	Human whole blood	WholeBlood	High TBR	50	GSE110685	SingleEnd	firststrand	reverse	NA
	SRR6730159	Patient	SLE	NA	GSM3011802	NA	Human whole blood	WholeBlood	High NCB	50	GSE110685	SingleEnd	firststrand	reverse	NA
	SRR6730160	Patient	SLE	NA	GSM3011803	NA	Human whole blood	WholeBlood	High NCB	50	GSE110685	SingleEnd	firststrand	reverse	NA
	SRR6730161	Patient	SLE	NA	GSM3011804	NA	Human whole blood	WholeBlood	High NCB	50	GSE110685	SingleEnd	firststrand	reverse	NA
	SRR6730162	Patient	SLE	NA	GSM3011805	NA	Human whole blood	WholeBlood	High NCB	50	GSE110685	SingleEnd	firststrand	reverse	NA
	SRR6730163	Patient	SLE	NA	GSM3011806	NA	Human whole blood	WholeBlood	-	50	GSE110685	SingleEnd	firststrand	reverse	NA
	SRR6730164	Patient	SLE	NA	GSM3011807	NA	Human whole blood	WholeBlood	-	50	GSE110685	SingleEnd	firststrand	reverse	NA
	SRR6730165	Patient	SLE	NA	GSM3011808	NA	Human whole blood	WholeBlood	-	50	GSE110685	SingleEnd	firststrand	reverse	NA
	SRR6730166	HC	HC	NA	GSM3011809	NA	Human whole blood	WholeBlood	-	50	GSE110685	SingleEnd	firststrand	reverse	NA
	SRR6730167	HC	HC	NA	GSM3011810	NA	Human whole blood	WholeBlood	-	50	GSE110685	SingleEnd	firststrand	reverse	NA
	SRR6730168	HC	HC	NA	GSM3011811	NA	Human whole blood	WholeBlood	-	50	GSE110685	SingleEnd	firststrand	reverse	NA
	SRR6730169	HC	HC	NA	GSM3011812	NA	Human whole blood	WholeBlood	-	50	GSE110685	SingleEnd	firststrand	reverse	NA
	SRR6730170	Patient	SLE	NA	GSM3011813	NA	Human whole blood	WholeBlood	High NCB	50	GSE110685	SingleEnd	firststrand	reverse	NA
	SRR6730171	Patient	SLE	NA	GSM3011814	NA	Human whole blood	WholeBlood	High NCB	50	GSE110685	SingleEnd	firststrand	reverse	NA
	SRR6730172	Patient	SLE	NA	GSM3011815	NA	Human whole blood	WholeBlood	High NCB	50	GSE110685	SingleEnd	firststrand	reverse	NA
	SRR6730173	Patient	SLE	NA	GSM3011816	NA	Human whole blood	WholeBlood	High NCB	50	GSE110685	SingleEnd	firststrand	reverse	NA
	SRR6730174	Patient	SLE	NA	GSM3011817	NA	Human whole blood	WholeBlood	-	50	GSE110685	SingleEnd	firststrand	reverse	NA
	SRR6730175	Patient	SLE	NA	GSM3011818	NA	Human whole blood	WholeBlood	-	50	GSE110685	SingleEnd	firststrand	reverse	NA
	SRR6730177	Patient	SLE	NA	GSM3011820	NA	Human whole blood	WholeBlood	-	50	GSE110685	SingleEnd	firststrand	none	NA
	SRR6730179	HC	HC	NA	GSM3011822	NA	Human whole blood	WholeBlood	-	50	GSE110685	SingleEnd	firststrand	reverse	NA
	SRR6730180	Patient	SLE	NA	GSM3011823	NA	Human whole blood	WholeBlood	High NCB	50	GSE110685	SingleEnd	firststrand	reverse	NA
	SRR6730181	Patient	SLE	NA	GSM3011824	NA	Human whole blood	WholeBlood	-	50	GSE110685	SingleEnd	firststrand	reverse	NA
	SRR6730182	Patient	SLE	NA	GSM3011825	NA	Human whole blood	WholeBlood	-	50	GSE110685	SingleEnd	firststrand	reverse	NA
	SRR6730183	HC	HC	NA	GSM3011826	NA	Human whole blood	WholeBlood	-	50	GSE110685	SingleEnd	firststrand	reverse	NA
	SRR6730184	HC	HC	NA	GSM3011827	NA	Human whole blood	WholeBlood	-	50	GSE110685	SingleEnd	firststrand	reverse	NA
	SRR6730185	HC	HC	NA	GSM3011828	NA	Human whole blood	WholeBlood	-	50	GSE110685	SingleEnd	firststrand	reverse	NA
	SRR8181357	Patient	SLE	NA	GSM3466767	NA	Peripheral blood mononuclear cells	PBMCs	systemic lupus erythematosus	151	GSE122459	PairEnd	fr-firststrand	reverse	NA
	SRR8181358	Patient	SLE	NA	GSM3466768	NA	Peripheral blood mononuclear cells	PBMCs	systemic lupus erythematosus	151	GSE122459	PairEnd	fr-firststrand	reverse	NA
	SRR8181359	Patient	SLE	NA	GSM3466769	NA	Peripheral blood mononuclear cells	PBMCs	systemic lupus erythematosus	151	GSE122459	PairEnd	fr-firststrand	reverse	NA
	SRR8181360	Patient	SLE	NA	GSM3466770	NA	Peripheral blood mononuclear cells	PBMCs	systemic lupus erythematosus	151	GSE122459	PairEnd	fr-firststrand	reverse	NA
	SRR8181361	Patient	SLE	NA	GSM3466771	NA	Peripheral blood mononuclear cells	PBMCs	systemic lupus erythematosus	151	GSE122459	PairEnd	fr-firststrand	reverse	NA
	SRR8181362	Patient	SLE	NA	GSM3466772	NA	Peripheral blood mononuclear cells	PBMCs	systemic lupus erythematosus	151	GSE122459	PairEnd	fr-firststrand	reverse	NA
	SRR8181363	Patient	SLE	NA	GSM3466773	NA	Peripheral blood mononuclear cells	PBMCs	systemic lupus erythematosus	151	GSE122459	PairEnd	fr-firststrand	reverse	NA
	SRR8181364	Patient	SLE	NA	GSM3466774	NA	Peripheral blood mononuclear cells	PBMCs	systemic lupus erythematosus	151	GSE122459	PairEnd	fr-firststrand	reverse	NA
	SRR8181365	Patient	SLE	NA	GSM3466775	NA	Peripheral blood mononuclear cells	PBMCs	systemic lupus erythematosus	151	GSE122459	PairEnd	fr-firststrand	reverse	NA
	SRR8181366	Patient	SLE	NA	GSM3466776	NA	Peripheral blood mononuclear cells	PBMCs	systemic lupus erythematosus	151	GSE122459	PairEnd	fr-firststrand	reverse	NA
	SRR8181367	Patient	SLE	NA	GSM3466777	NA	Peripheral blood mononuclear cells	PBMCs	systemic lupus erythematosus	151	GSE122459	PairEnd	fr-firststrand	reverse	NA
	SRR8181368	Patient	SLE	NA	GSM3466778	NA	Peripheral blood mononuclear cells	PBMCs	systemic lupus erythematosus	151	GSE122459	PairEnd	fr-firststrand	reverse	NA
	SRR8181369	Patient	SLE	NA	GSM3466779	NA	Peripheral blood mononuclear cells	PBMCs	systemic lupus erythematosus	151	GSE122459	PairEnd	fr-firststrand	reverse	NA
	SRR8181370	Patient	SLE	NA	GSM3466780	NA	Peripheral blood mononuclear cells	PBMCs	systemic lupus erythematosus	151	GSE122459	PairEnd	fr-firststrand	reverse	NA
	SRR8181371	Patient	SLE	NA	GSM3466781	NA	Peripheral blood mononuclear cells	PBMCs	systemic lupus erythematosus	151	GSE122459	PairEnd	fr-firststrand	reverse	NA
	SRR8181372	Patient	SLE	NA	GSM3466782	NA	Peripheral blood mononuclear cells	PBMCs	systemic lupus erythematosus	151	GSE122459	PairEnd	fr-firststrand	reverse	NA
	SRR8181373	Patient	SLE	NA	GSM3466783	NA	Peripheral blood mononuclear cells	PBMCs	systemic lupus erythematosus	151	GSE122459	PairEnd	unstrand	none	NA
	SRR8181374	Patient	SLE	NA	GSM3466784	NA	Peripheral blood mononuclear cells	PBMCs	systemic lupus erythematosus	151	GSE122459	PairEnd	unstrand	none	NA
	SRR8181375	Patient	SLE	NA	GSM3466785	NA	Peripheral blood mononuclear cells	PBMCs	systemic lupus erythematosus	151	GSE122459	PairEnd	unstrand	none	NA
	SRR8181376	Patient	SLE	NA	GSM3466786	NA	Peripheral blood mononuclear cells	PBMCs	systemic lupus erythematosus	151	GSE122459	PairEnd	unstrand	none	NA
	SRR8181377	HC	HC	NA	GSM3466787	NA	Peripheral blood mononuclear cells	PBMCs	-	151	GSE122459	PairEnd	unstrand	none	NA
	SRR8181378	HC	HC	NA	GSM3466788	NA	Peripheral blood mononuclear cells	PBMCs	-	151	GSE122459	PairEnd	unstrand	none	NA
	SRR8181379	HC	HC	NA	GSM3466789	NA	Peripheral blood mononuclear cells	PBMCs	-	151	GSE122459	PairEnd	unstrand	none	NA
	SRR8181380	HC	HC	NA	GSM3466790	NA	Peripheral blood mononuclear cells	PBMCs	-	151	GSE122459	PairEnd	unstrand	none	NA
	SRR8181381	HC	HC	NA	GSM3466791	NA	Peripheral blood mononuclear cells	PBMCs	-	151	GSE122459	PairEnd	fr-firststrand	reverse	NA
	SRR8181382	HC	HC	NA	GSM3466792	NA	Peripheral blood mononuclear cells	PBMCs	-	151	GSE122459	PairEnd	fr-firststrand	reverse	NA
	SRR13243280	Patient	SLE	NA	GSM4971702	NA	RBCs generated from SLE PBMCs (24 hr post-differentiation)	PBMCs	SLE	75	GSE163073	PairEnd	fr-firststrand	reverse	NA
	SRR13243281	Patient	SLE	NA	GSM4971703	NA	RBCs generated from SLE PBMCs (24 hr post-differentiation)	PBMCs	SLE	75	GSE163073	PairEnd	fr-firststrand	reverse	NA
	SRR13243282	Patient	SLE	NA	GSM4971704	NA	RBCs generated from SLE PBMCs (24 hr post-differentiation)	PBMCs	SLE	75	GSE163073	PairEnd	fr-firststrand	reverse	NA
	SRR13243283	Patient	SLE	NA	GSM4971705	NA	RBCs generated from SLE PBMCs (24 hr post-differentiation)	PBMCs	SLE	75	GSE163073	PairEnd	fr-firststrand	reverse	NA
	SRR13243284	Patient	SLE	NA	GSM4971706	NA	RBCs generated from SLE PBMCs (24 hr post-differentiation)	PBMCs	SLE	75	GSE163073	PairEnd	fr-firststrand	reverse	NA
	SRR13243285	Patient	SLE	NA	GSM4971707	NA	RBCs generated from SLE PBMCs (24 hr post-differentiation)	PBMCs	SLE	75	GSE163073	PairEnd	fr-firststrand	reverse	NA
	SRR13243286	HC	HC	NA	GSM4971708	NA	Monocytes-derived macrophages	PBMCs	-	75	GSE163073	PairEnd	fr-firststrand	reverse	NA
	SRR13243287	HC	HC	NA	GSM4971709	NA	Monocytes-derived macrophages	PBMCs	-	75	GSE163073	PairEnd	fr-firststrand	reverse	NA
	SRR13243288	HC	HC	NA	GSM4971710	NA	Monocytes-derived macrophages	PBMCs	-	75	GSE163073	PairEnd	fr-firststrand	reverse	NA
	SRR13243289	HC	HC	NA	GSM4971711	NA	Monocytes-derived macrophages	PBMCs	-	75	GSE163073	PairEnd	fr-firststrand	reverse	NA
	SRR13243290	HC	HC	NA	GSM4971712	NA	RBCs generated from Healthy Donors PBMCs	PBMCs	-	75	GSE163073	PairEnd	fr-firststrand	reverse	NA
	SRR13243291	HC	HC	NA	GSM4971713	NA	RBCs generated from Healthy Donors PBMCs	PBMCs	-	75	GSE163073	PairEnd	fr-firststrand	reverse	NA
	SRR13243292	HC	HC	NA	GSM4971714	NA	RBCs generated from Healthy Donors PBMCs	PBMCs	-	75	GSE163073	PairEnd	fr-firststrand	reverse	NA
	SRR13243293	Patient	SLE	NA	GSM4971715	NA	PBMCs	PBMCs	SLE	75	GSE163073	PairEnd	fr-firststrand	reverse	NA
	SRR13243294	Patient	SLE	NA	GSM4971716	NA	PBMCs	PBMCs	SLE	75	GSE163073	PairEnd	fr-firststrand	reverse	NA
	SRR13243295	Patient	SLE	NA	GSM4971717	NA	PBMCs	PBMCs	SLE	75	GSE163073	PairEnd	fr-firststrand	reverse	NA
	SRR13243296	Patient	SLE	NA	GSM4971718	NA	PBMCs	PBMCs	SLE	75	GSE163073	PairEnd	fr-firststrand	reverse	NA
	SRR13243297	Patient	SLE	NA	GSM4971719	NA	PBMCs	PBMCs	SLE	75	GSE163073	PairEnd	fr-firststrand	reverse	NA
	SRR13243298	Patient	SLE	NA	GSM4971720	NA	PBMCs	PBMCs	SLE	75	GSE163073	PairEnd	fr-firststrand	reverse	NA
	SRR13243299	Patient	SLE	NA	GSM4971721	NA	PBMCs	PBMCs	SLE	75	GSE163073	PairEnd	fr-firststrand	reverse	NA
	SRR13243300	Patient	SLE	NA	GSM4971722	NA	PBMCs	PBMCs	SLE	75	GSE163073	PairEnd	fr-firststrand	reverse	NA
	SRR13243301	Patient	SLE	NA	GSM4971723	NA	PBMCs	PBMCs	SLE	75	GSE163073	PairEnd	fr-firststrand	reverse	NA
	SRR13243302	Patient	SLE	NA	GSM4971724	NA	PBMCs	PBMCs	SLE	75	GSE163073	PairEnd	fr-firststrand	reverse	NA
	SRR13243303	Patient	SLE	NA	GSM4971725	NA	PBMCs	PBMCs	SLE	75	GSE163073	PairEnd	fr-firststrand	reverse	NA
	SRR13243304	Patient	SLE	NA	GSM4971726	NA	PBMCs	PBMCs	SLE	75	GSE163073	PairEnd	fr-firststrand	reverse	NA
	SRR13243305	Patient	SLE	NA	GSM4971727	NA	PBMCs	PBMCs	SLE	75	GSE163073	PairEnd	fr-firststrand	reverse	NA
	SRR13243306	Patient	SLE	NA	GSM4971728	NA	PBMCs	PBMCs	SLE	75	GSE163073	PairEnd	fr-firststrand	reverse	NA
	SRR14701393	Patient	SLE	NA	GSM5351068	NA	B cells	B cells	SLE	101	GSE175913	SingleEnd	unstrand	none	NA
	SRR14701394	Patient	SLE	NA	GSM5351069	NA	B cells	B cells	SLE	101	GSE175913	SingleEnd	unstrand	none	NA
	SRR14701395	Patient	SLE	NA	GSM5351070	NA	B cells	B cells	SLE	101	GSE175913	SingleEnd	unstrand	none	NA
	SRR14701396	Patient	SLE	NA	GSM5351071	NA	B cells	B cells	SLE	101	GSE175913	SingleEnd	unstrand	none	NA
	SRR14701397	Patient	SLE	NA	GSM5351072	NA	B cells	B cells	SLE	101	GSE175913	SingleEnd	unstrand	none	NA
	SRR14701398	Patient	SLE	NA	GSM5351073	NA	B cells	B cells	SLE	101	GSE175913	SingleEnd	unstrand	none	NA
	SRR14701399	Patient	SLE	NA	GSM5351074	NA	B cells	B cells	SLE	101	GSE175913	SingleEnd	unstrand	none	NA
	SRR14701400	HC	HC	NA	GSM5351075	NA	B cells	B cells	-	101	GSE175913	SingleEnd	unstrand	none	NA
	SRR14701401	HC	HC	NA	GSM5351076	NA	B cells	B cells	-	101	GSE175913	SingleEnd	unstrand	none	NA
	SRR14701402	Patient	SLE	NA	GSM5351077	NA	B cells	B cells	SLE	101	GSE175913	SingleEnd	unstrand	none	NA
	SRR14701403	HC	HC	NA	GSM5351078	NA	B cells	B cells	-	101	GSE175913	SingleEnd	unstrand	none	NA
	SRR14701404	HC	HC	NA	GSM5351079	NA	B cells	B cells	-	101	GSE175913	SingleEnd	unstrand	none	NA
	SRR14701405	Patient	SLE	NA	GSM5351080	NA	B cells	B cells	SLE	101	GSE175913	SingleEnd	unstrand	none	NA
	SRR14701407	Patient	SLE	NA	GSM5351082	NA	B cells	B cells	SLE	101	GSE175913	SingleEnd	unstrand	none	NA
	SRR14701408	HC	HC	NA	GSM5351083	NA	B cells	B cells	-	101	GSE175913	SingleEnd	unstrand	none	NA
	SRR14701409	Patient	SLE	NA	GSM5351084	NA	B cells	B cells	SLE	101	GSE175913	SingleEnd	unstrand	none	NA
	SRR14701410	Patient	SLE	NA	GSM5351085	NA	B cells	B cells	SLE	101	GSE175913	SingleEnd	unstrand	none	NA
	SRR14701411	Patient	SLE	NA	GSM5351086	NA	B cells	B cells	SLE	101	GSE175913	SingleEnd	unstrand	none	NA
	SRR14701412	HC	HC	NA	GSM5351087	NA	B cells	B cells	-	101	GSE175913	SingleEnd	unstrand	none	NA
	SRR14701413	Patient	SLE	NA	GSM5351088	NA	B cells	B cells	SLE	101	GSE175913	SingleEnd	unstrand	none	NA
	SRR14701414	HC	HC	NA	GSM5351089	NA	B cells	B cells	-	101	GSE175913	SingleEnd	unstrand	none	NA
	SRR14701415	HC	HC	NA	GSM5351090	NA	B cells	B cells	-	101	GSE175913	SingleEnd	unstrand	none	NA
	SRR14701416	HC	HC	NA	GSM5351091	NA	B cells	B cells	-	101	GSE175913	SingleEnd	unstrand	none	NA
	SRR14701417	HC	HC	NA	GSM5351092	NA	B cells	B cells	-	101	GSE175913	SingleEnd	unstrand	none	NA
	SRR14701418	HC	HC	NA	GSM5351093	NA	B cells	B cells	-	101	GSE175913	SingleEnd	unstrand	none	NA
	SRR14701419	HC	HC	NA	GSM5351094	NA	B cells	B cells	-	101	GSE175913	SingleEnd	unstrand	none	NA
	SRR14701420	Patient	SLE	NA	GSM5351095	NA	B cells	B cells	SLE	101	GSE175913	SingleEnd	unstrand	none	NA
	SRR14701421	HC	HC	NA	GSM5351096	NA	B cells	B cells	-	101	GSE175913	SingleEnd	unstrand	none	NA
	SRR14701422	Patient	SLE	NA	GSM5351097	NA	B cells	B cells	SLE	101	GSE175913	SingleEnd	unstrand	none	NA
	SRR14701423	HC	HC	NA	GSM5351098	NA	B cells	B cells	-	101	GSE175913	SingleEnd	unstrand	none	NA
	SRR14701424	Patient	SLE	NA	GSM5351099	NA	B cells	B cells	SLE	101	GSE175913	SingleEnd	unstrand	none	NA
	SRR14701425	Patient	SLE	NA	GSM5351100	NA	B cells	B cells	SLE	101	GSE175913	SingleEnd	unstrand	none	NA
	SRR14701426	Patient	SLE	NA	GSM5351101	NA	B cells	B cells	SLE	101	GSE175913	SingleEnd	unstrand	none	NA
	SRR14701427	Patient	SLE	NA	GSM5351102	NA	B cells	B cells	SLE	101	GSE175913	SingleEnd	unstrand	none	NA
	SRR14701428	Patient	SLE	NA	GSM5351103	NA	B cells	B cells	SLE	101	GSE175913	SingleEnd	unstrand	none	NA
	SRR14701429	Patient	SLE	NA	GSM5351104	NA	B cells	B cells	SLE	101	GSE175913	SingleEnd	unstrand	none	NA
	SRR2443147	Patient	ISM_high	83	GSM1863633	F	PAXgene blood\, SLE\, high anti-Ro\, ISM_high	WholeBlood	ISM_high	50	GSE72509	SingleEnd	unstrand	none	0
	SRR2443148	Patient	ISM_high	53	GSM1863634	F	PAXgene blood\, SLE\, high anti-Ro\, ISM_high	WholeBlood	ISM_high	50	GSE72509	SingleEnd	unstrand	none	0
	SRR2443149	Patient	ISM_high	33	GSM1863635	F	PAXgene blood\, SLE\, high anti-Ro\, ISM_high	WholeBlood	ISM_high	50	GSE72509	SingleEnd	unstrand	none	4
	SRR2443150	Patient	ISM_low	19	GSM1863636	F	PAXgene blood\, SLE\, high anti-Ro\, ISM_low	WholeBlood	ISM_low	50	GSE72509	SingleEnd	unstrand	none	4
	SRR2443151	Patient	ISM_low	46	GSM1863637	F	PAXgene blood\, SLE\, med anti-Ro\, ISM_low	WholeBlood	ISM_low	50	GSE72509	SingleEnd	unstrand	none	10
	SRR2443152	Patient	ISM_low	19	GSM1863638	F	PAXgene blood\, SLE\, med anti-Ro\, ISM_low	WholeBlood	ISM_low	50	GSE72509	SingleEnd	unstrand	none	12
	SRR2443153	Patient	ISM_high	53	GSM1863639	F	PAXgene blood\, SLE\, med anti-Ro\, ISM_high	WholeBlood	ISM_high	50	GSE72509	SingleEnd	unstrand	none	0
	SRR2443154	Patient	ISM_low	53	GSM1863640	F	PAXgene blood\, SLE\, no anti-Ro\, ISM_low	WholeBlood	ISM_low	50	GSE72509	SingleEnd	unstrand	none	4
	SRR2443155	Patient	ISM_low	33	GSM1863641	F	PAXgene blood\, SLE\, no anti-Ro\, ISM_low	WholeBlood	ISM_low	50	GSE72509	SingleEnd	unstrand	none	6
	SRR2443156	Patient	ISM_low	40	GSM1863642	F	PAXgene blood\, SLE\, no anti-Ro\, ISM_low	WholeBlood	ISM_low	50	GSE72509	SingleEnd	unstrand	none	2
	SRR2443157	Patient	ISM_low	34	GSM1863643	F	PAXgene blood\, SLE\, no anti-Ro\, ISM_low	WholeBlood	ISM_low	50	GSE72509	SingleEnd	unstrand	none	6
	SRR2443158	Patient	ISM_low	44	GSM1863644	F	PAXgene blood\, SLE\, no anti-Ro\, ISM_low	WholeBlood	ISM_low	50	GSE72509	SingleEnd	unstrand	none	2
	SRR2443159	Patient	ISM_low	63	GSM1863645	F	PAXgene blood\, SLE\, no anti-Ro\, ISM_low	WholeBlood	ISM_low	50	GSE72509	SingleEnd	unstrand	none	0
	SRR2443160	Patient	ISM_low	35	GSM1863646	F	PAXgene blood\, SLE\, no anti-Ro\, ISM_low	WholeBlood	ISM_low	50	GSE72509	SingleEnd	unstrand	none	0
	SRR2443161	Patient	ISM_low	39	GSM1863647	F	PAXgene blood\, SLE\, no anti-Ro\, ISM_low	WholeBlood	ISM_low	50	GSE72509	SingleEnd	unstrand	none	2
	SRR2443162	Patient	ISM_low	38	GSM1863648	F	PAXgene blood\, SLE\, no anti-Ro\, ISM_low	WholeBlood	ISM_low	50	GSE72509	SingleEnd	unstrand	none	0
	SRR2443163	Patient	ISM_low	19	GSM1863649	F	PAXgene blood\, SLE\, no anti-Ro\, ISM_low	WholeBlood	ISM_low	50	GSE72509	SingleEnd	unstrand	none	16
	SRR2443164	Patient	ISM_low	44	GSM1863650	F	PAXgene blood\, SLE\, no anti-Ro\, ISM_low	WholeBlood	ISM_low	50	GSE72509	SingleEnd	unstrand	none	4
	SRR2443165	Patient	ISM_low	40	GSM1863651	F	PAXgene blood\, SLE\, no anti-Ro\, ISM_low	WholeBlood	ISM_low	50	GSE72509	SingleEnd	unstrand	none	2
	SRR2443166	Patient	ISM_low	35	GSM1863652	F	PAXgene blood\, SLE\, no anti-Ro\, ISM_low	WholeBlood	ISM_low	50	GSE72509	SingleEnd	unstrand	none	0
	SRR2443167	Patient	ISM_low	19	GSM1863653	F	PAXgene blood\, SLE\, no anti-Ro\, ISM_low	WholeBlood	ISM_low	50	GSE72509	SingleEnd	unstrand	none	16
	SRR2443168	Patient	ISM_low	39	GSM1863654	F	PAXgene blood\, SLE\, no anti-Ro\, ISM_low	WholeBlood	ISM_low	50	GSE72509	SingleEnd	unstrand	none	2
	SRR2443169	Patient	ISM_low	32	GSM1863655	F	PAXgene blood\, SLE\, no anti-Ro\, ISM_low	WholeBlood	ISM_low	50	GSE72509	SingleEnd	unstrand	none	2
	SRR2443170	Patient	ISM_low	35	GSM1863656	F	PAXgene blood\, SLE\, no anti-Ro\, ISM_low	WholeBlood	ISM_low	50	GSE72509	SingleEnd	unstrand	none	1
	SRR2443171	Patient	ISM_low	45	GSM1863657	F	PAXgene blood\, SLE\, no anti-Ro\, ISM_low	WholeBlood	ISM_low	50	GSE72509	SingleEnd	unstrand	none	2
	SRR2443172	Patient	ISM_low	35	GSM1863658	F	PAXgene blood\, SLE\, no anti-Ro\, ISM_low	WholeBlood	ISM_low	50	GSE72509	SingleEnd	unstrand	none	8
	SRR2443173	Patient	ISM_low	69	GSM1863659	F	PAXgene blood\, SLE\, no anti-Ro\, ISM_low	WholeBlood	ISM_low	50	GSE72509	SingleEnd	unstrand	none	0
	SRR2443174	Patient	ISM_low	56	GSM1863660	F	PAXgene blood\, SLE\, no anti-Ro\, ISM_low	WholeBlood	ISM_low	50	GSE72509	SingleEnd	unstrand	none	0
	SRR2443175	Patient	ISM_high	41	GSM1863661	F	PAXgene blood\, SLE\, no anti-Ro\, ISM_high	WholeBlood	ISM_high	50	GSE72509	SingleEnd	unstrand	none	8
	SRR2443176	Patient	ISM_high	25	GSM1863662	F	PAXgene blood\, SLE\, high anti-Ro\, ISM_high	WholeBlood	ISM_high	50	GSE72509	SingleEnd	unstrand	none	0
	SRR2443177	Patient	ISM_high	36	GSM1863663	F	PAXgene blood\, SLE\, high anti-Ro\, ISM_high	WholeBlood	ISM_high	50	GSE72509	SingleEnd	unstrand	none	2
	SRR2443178	Patient	ISM_high	19	GSM1863664	F	PAXgene blood\, SLE\, high anti-Ro\, ISM_high	WholeBlood	ISM_high	50	GSE72509	SingleEnd	unstrand	none	6
	SRR2443179	Patient	ISM_high	63	GSM1863665	F	PAXgene blood\, SLE\, high anti-Ro\, ISM_high	WholeBlood	ISM_high	50	GSE72509	SingleEnd	unstrand	none	2
	SRR2443180	Patient	ISM_high	46	GSM1863666	F	PAXgene blood\, SLE\, high anti-Ro\, ISM_high	WholeBlood	ISM_high	50	GSE72509	SingleEnd	unstrand	none	4
	SRR2443181	Patient	ISM_high	40	GSM1863667	F	PAXgene blood\, SLE\, high anti-Ro\, ISM_high	WholeBlood	ISM_high	50	GSE72509	SingleEnd	unstrand	none	6
	SRR2443182	Patient	ISM_high	41	GSM1863668	F	PAXgene blood\, SLE\, high anti-Ro\, ISM_high	WholeBlood	ISM_high	50	GSE72509	SingleEnd	unstrand	none	12
	SRR2443183	Patient	ISM_high	20	GSM1863669	F	PAXgene blood\, SLE\, high anti-Ro\, ISM_high	WholeBlood	ISM_high	50	GSE72509	SingleEnd	unstrand	none	6
	SRR2443184	Patient	ISM_high	51	GSM1863670	F	PAXgene blood\, SLE\, high anti-Ro\, ISM_high	WholeBlood	ISM_high	50	GSE72509	SingleEnd	unstrand	none	0
	SRR2443185	Patient	ISM_high	23	GSM1863671	F	PAXgene blood\, SLE\, high anti-Ro\, ISM_high	WholeBlood	ISM_high	50	GSE72509	SingleEnd	unstrand	none	4
	SRR2443186	Patient	ISM_high	30	GSM1863672	F	PAXgene blood\, SLE\, high anti-Ro\, ISM_high	WholeBlood	ISM_high	50	GSE72509	SingleEnd	unstrand	none	8
	SRR2443187	Patient	ISM_high	40	GSM1863673	F	PAXgene blood\, SLE\, high anti-Ro\, ISM_high	WholeBlood	ISM_high	50	GSE72509	SingleEnd	unstrand	none	4
	SRR2443188	Patient	ISM_high	44	GSM1863674	F	PAXgene blood\, SLE\, high anti-Ro\, ISM_high	WholeBlood	ISM_high	50	GSE72509	SingleEnd	unstrand	none	6
	SRR2443189	Patient	ISM_high	39	GSM1863675	F	PAXgene blood\, SLE\, high anti-Ro\, ISM_high	WholeBlood	ISM_high	50	GSE72509	SingleEnd	unstrand	none	6
	SRR2443190	Patient	ISM_high	39	GSM1863676	F	PAXgene blood\, SLE\, high anti-Ro\, ISM_high	WholeBlood	ISM_high	50	GSE72509	SingleEnd	unstrand	none	2
	SRR2443191	Patient	ISM_high	20	GSM1863677	F	PAXgene blood\, SLE\, high anti-Ro\, ISM_high	WholeBlood	ISM_high	50	GSE72509	SingleEnd	unstrand	none	8
	SRR2443192	Patient	ISM_high	44	GSM1863678	F	PAXgene blood\, SLE\, high anti-Ro\, ISM_high	WholeBlood	ISM_high	50	GSE72509	SingleEnd	unstrand	none	6
	SRR2443193	Patient	ISM_high	21	GSM1863679	F	PAXgene blood\, SLE\, high anti-Ro\, ISM_high	WholeBlood	ISM_high	50	GSE72509	SingleEnd	unstrand	none	0
	SRR2443194	Patient	ISM_high	34	GSM1863680	F	PAXgene blood\, SLE\, high anti-Ro\, ISM_high	WholeBlood	ISM_high	50	GSE72509	SingleEnd	unstrand	none	6
	SRR2443195	Patient	ISM_high	54	GSM1863681	F	PAXgene blood\, SLE\, high anti-Ro\, ISM_high	WholeBlood	ISM_high	50	GSE72509	SingleEnd	unstrand	none	2
	SRR2443196	Patient	ISM_high	33	GSM1863682	F	PAXgene blood\, SLE\, med anti-Ro\, ISM_high	WholeBlood	ISM_high	50	GSE72509	SingleEnd	unstrand	none	0
	SRR2443197	Patient	ISM_high	54	GSM1863683	F	PAXgene blood\, SLE\, med anti-Ro\, ISM_high	WholeBlood	ISM_high	50	GSE72509	SingleEnd	unstrand	none	NA
	SRR2443198	Patient	ISM_high	37	GSM1863684	F	PAXgene blood\, SLE\, med anti-Ro\, ISM_high	WholeBlood	ISM_high	50	GSE72509	SingleEnd	unstrand	none	10
	SRR2443199	Patient	ISM_high	46	GSM1863685	F	PAXgene blood\, SLE\, med anti-Ro\, ISM_high	WholeBlood	ISM_high	50	GSE72509	SingleEnd	unstrand	none	4
	SRR2443200	Patient	ISM_high	63	GSM1863686	F	PAXgene blood\, SLE\, med anti-Ro\, ISM_high	WholeBlood	ISM_high	50	GSE72509	SingleEnd	unstrand	none	2
	SRR2443201	Patient	ISM_high	NA	GSM1863687	NA	PAXgene blood\, SLE\, med anti-Ro\, ISM_high	WholeBlood	ISM_high	50	GSE72509	SingleEnd	unstrand	none	NA
	SRR2443202	Patient	ISM_high	63	GSM1863688	F	PAXgene blood\, SLE\, med anti-Ro\, ISM_high	WholeBlood	ISM_high	50	GSE72509	SingleEnd	unstrand	none	0
	SRR2443203	Patient	ISM_high	40	GSM1863689	F	PAXgene blood\, SLE\, med anti-Ro\, ISM_high	WholeBlood	ISM_high	50	GSE72509	SingleEnd	unstrand	none	2
	SRR2443204	Patient	ISM_high	66	GSM1863690	F	PAXgene blood\, SLE\, med anti-Ro\, ISM_high	WholeBlood	ISM_high	50	GSE72509	SingleEnd	unstrand	none	6
	SRR2443205	Patient	ISM_high	59	GSM1863691	F	PAXgene blood\, SLE\, med anti-Ro\, ISM_high	WholeBlood	ISM_high	50	GSE72509	SingleEnd	unstrand	none	4
	SRR2443206	Patient	ISM_high	35	GSM1863692	F	PAXgene blood\, SLE\, med anti-Ro\, ISM_high	WholeBlood	ISM_high	50	GSE72509	SingleEnd	unstrand	none	4
	SRR2443207	Patient	ISM_high	31	GSM1863693	F	PAXgene blood\, SLE\, med anti-Ro\, ISM_high	WholeBlood	ISM_high	50	GSE72509	SingleEnd	unstrand	none	4
	SRR2443208	Patient	ISM_high	32	GSM1863694	F	PAXgene blood\, SLE\, med anti-Ro\, ISM_high	WholeBlood	ISM_high	50	GSE72509	SingleEnd	unstrand	none	4
	SRR2443209	Patient	ISM_high	19	GSM1863695	F	PAXgene blood\, SLE\, med anti-Ro\, ISM_high	WholeBlood	ISM_high	50	GSE72509	SingleEnd	unstrand	none	4
	SRR2443210	Patient	ISM_high	36	GSM1863696	F	PAXgene blood\, SLE\, med anti-Ro\, ISM_high	WholeBlood	ISM_high	50	GSE72509	SingleEnd	unstrand	none	8
	SRR2443211	Patient	ISM_high	44	GSM1863697	F	PAXgene blood\, SLE\, med anti-Ro\, ISM_high	WholeBlood	ISM_high	50	GSE72509	SingleEnd	unstrand	none	4
	SRR2443212	Patient	ISM_high	21	GSM1863698	F	PAXgene blood\, SLE\, med anti-Ro\, ISM_high	WholeBlood	ISM_high	50	GSE72509	SingleEnd	unstrand	none	0
	SRR2443213	Patient	ISM_high	54	GSM1863699	F	PAXgene blood\, SLE\, med anti-Ro\, ISM_high	WholeBlood	ISM_high	50	GSE72509	SingleEnd	unstrand	none	0
	SRR2443214	Patient	ISM_high	NA	GSM1863700	NA	PAXgene blood\, SLE\, med anti-Ro\, ISM_high	WholeBlood	ISM_high	50	GSE72509	SingleEnd	unstrand	none	NA
	SRR2443215	Patient	ISM_high	19	GSM1863701	F	PAXgene blood\, SLE\, med anti-Ro\, ISM_high	WholeBlood	ISM_high	50	GSE72509	SingleEnd	unstrand	none	9
	SRR2443216	Patient	ISM_high	50	GSM1863702	F	PAXgene blood\, SLE\, no anti-Ro\, ISM_high	WholeBlood	ISM_high	50	GSE72509	SingleEnd	unstrand	none	8
	SRR2443217	Patient	ISM_high	33	GSM1863703	F	PAXgene blood\, SLE\, no anti-Ro\, ISM_high	WholeBlood	ISM_high	50	GSE72509	SingleEnd	unstrand	none	1
	SRR2443218	Patient	ISM_high	45	GSM1863704	F	PAXgene blood\, SLE\, no anti-Ro\, ISM_high	WholeBlood	ISM_high	50	GSE72509	SingleEnd	unstrand	none	2
	SRR2443219	Patient	ISM_high	23	GSM1863705	M	PAXgene blood\, SLE\, no anti-Ro\, ISM_high	WholeBlood	ISM_high	50	GSE72509	SingleEnd	unstrand	none	4
	SRR2443220	Patient	ISM_high	50	GSM1863706	F	PAXgene blood\, SLE\, no anti-Ro\, ISM_high	WholeBlood	ISM_high	50	GSE72509	SingleEnd	unstrand	none	4
	SRR2443221	Patient	ISM_high	41	GSM1863707	F	PAXgene blood\, SLE\, no anti-Ro\, ISM_high	WholeBlood	ISM_high	50	GSE72509	SingleEnd	unstrand	none	0
	SRR2443222	Patient	ISM_high	40	GSM1863708	F	PAXgene blood\, SLE\, no anti-Ro\, ISM_high	WholeBlood	ISM_high	50	GSE72509	SingleEnd	unstrand	none	8
	SRR2443223	Patient	ISM_high	53	GSM1863709	F	PAXgene blood\, SLE\, no anti-Ro\, ISM_high	WholeBlood	ISM_high	50	GSE72509	SingleEnd	unstrand	none	0
	SRR2443224	Patient	ISM_high	41	GSM1863710	F	PAXgene blood\, SLE\, no anti-Ro\, ISM_high	WholeBlood	ISM_high	50	GSE72509	SingleEnd	unstrand	none	6
	SRR2443225	Patient	ISM_high	63	GSM1863711	F	PAXgene blood\, SLE\, no anti-Ro\, ISM_high	WholeBlood	ISM_high	50	GSE72509	SingleEnd	unstrand	none	0
	SRR2443226	Patient	ISM_high	38	GSM1863712	F	PAXgene blood\, SLE\, no anti-Ro\, ISM_high	WholeBlood	ISM_high	50	GSE72509	SingleEnd	unstrand	none	2
	SRR2443227	Patient	ISM_high	34	GSM1863713	F	PAXgene blood\, SLE\, no anti-Ro\, ISM_high	WholeBlood	ISM_high	50	GSE72509	SingleEnd	unstrand	none	14
	SRR2443228	Patient	ISM_high	56	GSM1863714	F	PAXgene blood\, SLE\, no anti-Ro\, ISM_high	WholeBlood	ISM_high	50	GSE72509	SingleEnd	unstrand	none	0
	SRR2443229	Patient	ISM_high	46	GSM1863715	F	PAXgene blood\, SLE\, no anti-Ro\, ISM_high	WholeBlood	ISM_high	50	GSE72509	SingleEnd	unstrand	none	6
	SRR2443230	Patient	ISM_high	39	GSM1863716	F	PAXgene blood\, SLE\, no anti-Ro\, ISM_high	WholeBlood	ISM_high	50	GSE72509	SingleEnd	unstrand	none	8
	SRR2443231	Patient	ISM_high	50	GSM1863717	F	PAXgene blood\, SLE\, no anti-Ro\, ISM_high	WholeBlood	ISM_high	50	GSE72509	SingleEnd	unstrand	none	6
	SRR2443232	Patient	ISM_high	65	GSM1863718	F	PAXgene blood\, SLE\, no anti-Ro\, ISM_high	WholeBlood	ISM_high	50	GSE72509	SingleEnd	unstrand	none	4
	SRR2443233	Patient	ISM_high	48	GSM1863719	F	PAXgene blood\, SLE\, no anti-Ro\, ISM_high	WholeBlood	ISM_high	50	GSE72509	SingleEnd	unstrand	none	6
	SRR2443234	Patient	ISM_high	48	GSM1863720	F	PAXgene blood\, SLE\, no anti-Ro\, ISM_high	WholeBlood	ISM_high	50	GSE72509	SingleEnd	unstrand	none	4
	SRR2443235	Patient	ISM_high	20	GSM1863721	F	PAXgene blood\, SLE\, no anti-Ro\, ISM_high	WholeBlood	ISM_high	50	GSE72509	SingleEnd	unstrand	none	7
	SRR2443236	Patient	ISM_high	27	GSM1863722	M	PAXgene blood\, SLE\, no anti-Ro\, ISM_high	WholeBlood	ISM_high	50	GSE72509	SingleEnd	unstrand	none	14
	SRR2443237	Patient	ISM_high	46	GSM1863723	F	PAXgene blood\, SLE\, no anti-Ro\, ISM_high	WholeBlood	ISM_high	50	GSE72509	SingleEnd	unstrand	none	2
	SRR2443238	Patient	ISM_high	23	GSM1863724	F	PAXgene blood\, SLE\, no anti-Ro\, ISM_high	WholeBlood	ISM_high	50	GSE72509	SingleEnd	unstrand	none	6
	SRR2443239	Patient	ISM_high	34	GSM1863725	F	PAXgene blood\, SLE\, no anti-Ro\, ISM_high	WholeBlood	ISM_high	50	GSE72509	SingleEnd	unstrand	none	4
	SRR2443240	Patient	ISM_high	77	GSM1863726	F	PAXgene blood\, SLE\, no anti-Ro\, ISM_high	WholeBlood	ISM_high	50	GSE72509	SingleEnd	unstrand	none	4
	SRR2443241	Patient	ISM_high	40	GSM1863727	F	PAXgene blood\, SLE\, no anti-Ro\, ISM_high	WholeBlood	ISM_high	50	GSE72509	SingleEnd	unstrand	none	4
	SRR2443242	Patient	ISM_high	NA	GSM1863728	NA	PAXgene blood\, SLE\, no anti-Ro\, ISM_high	WholeBlood	ISM_high	50	GSE72509	SingleEnd	unstrand	none	NA
	SRR2443243	Patient	ISM_high	NA	GSM1863729	NA	PAXgene blood\, SLE\, no anti-Ro\, ISM_high	WholeBlood	ISM_high	50	GSE72509	SingleEnd	unstrand	none	NA
	SRR2443244	Patient	ISM_high	NA	GSM1863730	NA	PAXgene blood\, SLE\, no anti-Ro\, ISM_high	WholeBlood	ISM_high	50	GSE72509	SingleEnd	unstrand	none	NA
	SRR2443245	Patient	ISM_high	NA	GSM1863731	NA	PAXgene blood\, SLE\, no anti-Ro\, ISM_high	WholeBlood	ISM_high	50	GSE72509	SingleEnd	unstrand	none	NA
	SRR2443246	HC	HC	39	GSM1863732	F	PAXgene blood\, healthy control	WholeBlood	-	50	GSE72509	SingleEnd	unstrand	none	NA
	SRR2443247	HC	HC	33	GSM1863733	F	PAXgene blood\, healthy control	WholeBlood	-	50	GSE72509	SingleEnd	unstrand	none	NA
	SRR2443248	HC	HC	54	GSM1863734	F	PAXgene blood\, healthy control	WholeBlood	-	50	GSE72509	SingleEnd	unstrand	none	NA
	SRR2443249	HC	HC	33	GSM1863735	F	PAXgene blood\, healthy control	WholeBlood	-	50	GSE72509	SingleEnd	unstrand	none	NA
	SRR2443250	HC	HC	41	GSM1863736	F	PAXgene blood\, healthy control	WholeBlood	-	50	GSE72509	SingleEnd	unstrand	none	NA
	SRR2443251	HC	HC	32	GSM1863737	F	PAXgene blood\, healthy control	WholeBlood	-	50	GSE72509	SingleEnd	unstrand	none	NA
	SRR2443252	HC	HC	35	GSM1863738	F	PAXgene blood\, healthy control	WholeBlood	-	50	GSE72509	SingleEnd	unstrand	none	NA
	SRR2443253	HC	HC	35	GSM1863739	F	PAXgene blood\, healthy control	WholeBlood	-	50	GSE72509	SingleEnd	unstrand	none	NA
	SRR2443254	HC	HC	35	GSM1863740	F	PAXgene blood\, healthy control	WholeBlood	-	50	GSE72509	SingleEnd	unstrand	none	NA
	SRR2443255	HC	HC	NA	GSM1863741	NA	PAXgene blood\, healthy control	WholeBlood	-	50	GSE72509	SingleEnd	unstrand	none	NA
	SRR2443256	HC	HC	37	GSM1863742	F	PAXgene blood\, healthy control	WholeBlood	-	50	GSE72509	SingleEnd	unstrand	none	NA
	SRR2443257	HC	HC	37	GSM1863743	F	PAXgene blood\, healthy control	WholeBlood	-	50	GSE72509	SingleEnd	unstrand	none	NA
	SRR2443258	HC	HC	31	GSM1863744	F	PAXgene blood\, healthy control	WholeBlood	-	50	GSE72509	SingleEnd	unstrand	none	NA
	SRR2443259	HC	HC	NA	GSM1863745	NA	PAXgene blood\, healthy control	WholeBlood	-	50	GSE72509	SingleEnd	unstrand	none	NA
	SRR2443260	HC	HC	41	GSM1863746	F	PAXgene blood\, healthy control	WholeBlood	-	50	GSE72509	SingleEnd	unstrand	none	NA
	SRR2443261	HC	HC	58	GSM1863747	F	PAXgene blood\, healthy control	WholeBlood	-	50	GSE72509	SingleEnd	unstrand	none	NA
	SRR2443262	HC	HC	50	GSM1863748	F	PAXgene blood\, healthy control	WholeBlood	-	50	GSE72509	SingleEnd	unstrand	none	NA
	SRR2443263	HC	HC	36	GSM1863749	F	PAXgene blood\, healthy control	WholeBlood	-	50	GSE72509	SingleEnd	unstrand	none	NA

## Sheet: Table S2
	Table S2: Function of the twenty key APA Regulators
	APA Regulators	Functions	Reference
	PABPN1	As an APA suppressor, it inhibits the usage of weak proximal poly(A) signals; loss of this restraint promotes proximal poly(A) site selection, resulting in 3′UTR shortening.Its expression is downregulated in bladder cancer, and the resulting APA dysregulation releases oncogenes that were previously suppressed by miRNAs, thereby promoting tumor progression.	Jenal et al.,2012[1]
			Chen et al.,2023[2]
	CPSF7	Regulate APA by modulating 2′-O-methylation (Nm) in the 3′ UTR.CPSF7 (CFIm59) collaborates with CFIm68 to primarily promote the utilization of the Distal Polyadenylation Site (Distal PAS). Its absence leads to widespread 3' UTR truncatio	Li et al.,2024[3]
	U2AF2	Inhibits splicing of exon 10 in MAPT/Tau. Upregulates pre-mRNA 3' end processing by recruiting the CFIm complex for cleavage and polyadenylation signaling.	Millevoi et al.,2006[4]
	PRPF38B	A pre-mRNA splicing factor serving as a tumor prognostic biomarker	Abdel-Fatah et al.,2017[5]
	CPSF4	As a core subunit of the CPSF complex, CPSF4 recognizes canonical polyadenylation signals through synergistic interactions with factors such as WDR33, thereby determining splice site selection and initiating the polyadenylation process. Overexpression of CPSF4 in tumors promotes the progression of lung and colorectal cancers and correlates with tumor proliferation and prognosis.	Sun et al.,2018[6]
			Chakrabarti et al.,[7]
			Zhang at al.,2021[8]
	INTS4	INTS4 is part of the Integrator shoulder module, participating in promoter-proximal transcription termination and RNA cleavage.	Tayari et al.,2025[9]
	SF3A1	Core function is to participate in precursor mRNA splicing; serves as a potential tumor biomarker or therapeutic target.	Shuai et al.,2025[10]。
	INTS2	INTS2 is a core subunit of the Integrator complex, critical for its structural integrity and association with RNAPII. It contributes to the complex's core functions, including endonuclease cleavage at sites proximal to the promoter on endogenous RNA, thereby regulating transcription termination and preventing non-productive transcription.	Tayari et al.,2025[9]
	PPP1R10	PPP1R10 (PNUTS) binds near polyadenylation sites to regulate RNAPII elongation. Its absence leads to extensive APA changes (3' UTR lengthening) and transcript remodeling.In non-small cell lung cancer(NSCLC), it is an APA-associated susceptibility gene that is downregulated in tumor tissues.	Xu et al.,2025[11]
			Abbas et al.,2019[12]
	PCF11	PCF11 is a key regulator of neurogenesis. Abnormal PCF11 leads to widespread dysregulation of APA, adversely affecting normal neural differentiation and playing a functional role in neuroblastoma tumorigenesis.	Ogorodnikov et al.,2018 [13]
	[1]	JENAL M, ELKON R, LOAYZA-PUCH F, et al. The poly(A)-binding protein nuclear 1 suppresses alternative cleavage and polyadenylation sites [J]. Cell, 2012, 149(3): 538-53.
	[2]	CHEN L, DONG W, ZHOU M, et al. PABPN1 regulates mRNA alternative polyadenylation to inhibit bladder cancer progression [J]. Cell Biosci, 2023, 13(1): 45.
	[3]	LI Y, YI Y, GAO X, et al. 2'-O-methylation at internal sites on mRNA promotes mRNA stability [J]. Mol Cell, 2024, 84(12): 2320-36 e6.
	[4]	MILLEVOI S, LOULERGUE C, DETTWILER S, et al. An interaction between U2AF 65 and CF I(m) links the splicing and 3' end processing machineries [J]. EMBO J, 2006, 25(20): 4854-64.
	[5]	ABDEL-FATAH T M A, REES R C, POCKLEY A G, et al. The localization of pre mRNA splicing factor PRPF38B is a novel prognostic biomarker that may predict survival benefit of trastuzumab in patients with breast cancer overexpressing HER2 [J]. Oncotarget, 2017, 8(68): 112245-57.
	[6]	SUN Y, ZHANG Y, HAMILTON K, et al. Molecular basis for the recognition of the human AAUAAA polyadenylation signal [J]. Proc Natl Acad Sci U S A, 2018, 115(7): E1419-E28.
	[7]	CHAKRABARTI M, HUNT A G. CPSF30 at the Interface of Alternative Polyadenylation and Cellular Signaling in Plants [J]. Biomolecules, 2015, 5(2): 1151-68.
	[8]	ZHANG Y, LIU L, QIU Q, et al. Alternative polyadenylation: methods, mechanism, function, and role in cancer [J]. J Exp Clin Cancer Res, 2021, 40(1): 51.
	[9]	TAYARI M M, SHIEKHATTAR R. Integrator 20th anniversary: a molecular machine indispensable in development and disease [J]. Trends Mol Med, 2025.
	[10]	SHUAI X, SUN Y, LIU S, et al. SF3a1: A Novel Potential Tumor Biomarker or Therapeutic Target [J]. J Cancer, 2025, 16(7): 2353-9.
	[11]	XU X, WANG S, ZHOU H, et al. Transcriptome-wide association study of alternative polyadenylation identifies susceptibility genes in non-small cell lung cancer [J]. Oncogene, 2025, 44(26): 2127-41.
	[12]	ABBAS A, PADMANABHAN R, ROMIGH T, et al. PTEN modulates gene transcription by redistributing genome-wide RNA polymerase II occupancy [J]. Hum Mol Genet, 2019, 28(17): 2826-34.
	[13]	OGORODNIKOV A, LEVIN M, TATTIKOTA S, et al. Transcriptome 3'end organization by PCF11 links alternative polyadenylation to formation and neuronal differentiation of neuroblastoma [J]. Nat Commun, 2018, 9(1): 5331.

## Sheet: Table S3
	Table S3: ImmAPA list
	APA_even	pathway	R1
	NM_000202.8|IDS|chrX|-	Activation of innate immune response	-1.42604
	NM_000202.8|IDS|chrX|-	Adaptive immune response based on somatic recombination of immune receptors built from immunoglobulin superfamily domains	2.06638481551108
	NM_000202.8|IDS|chrX|-	Alpha-beta T cell activation	0.37247703648454
	NM_000202.8|IDS|chrX|-	Antigen receptor-mediated signaling pathway	1.98570238023537
	NM_000202.8|IDS|chrX|-	Antimicrobial humoral response	1.75420154561364
	NM_000202.8|IDS|chrX|-	Antimicrobial peptides	1.85709716225321
	NM_000202.8|IDS|chrX|-	Antiviral mechanism by IFN-stimulated genes	-3.02943
	NM_000202.8|IDS|chrX|-	C-type lectin receptors (CLRs)	-1.80485
	NM_000202.8|IDS|chrX|-	Class I MHC mediated antigen processing & presentation	-1.67649
	NM_000202.8|IDS|chrX|-	Complement activation	1.90480043829489
	NM_000202.8|IDS|chrX|-	Complement cascade	1.83952287180167
	NM_000202.8|IDS|chrX|-	Fc epsilon receptor (FCERI) signaling	-3.46185
	NM_000202.8|IDS|chrX|-	Immunoregulatory interactions between a Lymphoid and a non-Lymphoid cell	2.54119815412675
	NM_000202.8|IDS|chrX|-	Inflammatory response to antigenic stimulus	2.07475901681059
	NM_000202.8|IDS|chrX|-	Innate immune response activating cell surface receptor signaling pathway	1.83957538028882
	NM_000202.8|IDS|chrX|-	Innate immune response-activating signaling pathway	0.29542657698048
	NM_000202.8|IDS|chrX|-	Interferon gamma signaling	0.11058489835536
	NM_000202.8|IDS|chrX|-	Interleukin-1 family signaling	-1.61562
	NM_000202.8|IDS|chrX|-	Leukocyte activation involved in inflammatory response	1.95724884947492
	NM_000202.8|IDS|chrX|-	Leukocyte chemotaxis	1.89992686203946
	NM_000202.8|IDS|chrX|-	Leukocyte mediated cytotoxicity	1.68405992647764
	NM_000202.8|IDS|chrX|-	Leukocyte mediated immunity	1.86295499722805
	NM_000202.8|IDS|chrX|-	Mononuclear cell migration	1.76397429596984
	NM_000202.8|IDS|chrX|-	Myeloid leukocyte activation	0.46938502209384
	NM_000202.8|IDS|chrX|-	Myeloid leukocyte migration	1.51026948354305
	NM_000202.8|IDS|chrX|-	Negative regulation of hemopoiesis	1.74583212856792
	NM_000202.8|IDS|chrX|-	Negative regulation of immune effector process	1.8561374622855
	NM_000202.8|IDS|chrX|-	Negative regulation of immune response	-1.48528
	NM_000202.8|IDS|chrX|-	Negative regulation of leukocyte activation	1.69753473588473
	NM_000202.8|IDS|chrX|-	Organ or tissue specific immune response	1.83830803655757
	NM_000202.8|IDS|chrX|-	Signaling by the B Cell Receptor (BCR)	-1.99168
	NM_000202.8|IDS|chrX|-	T cell activation involved in immune response	1.67341132989835
	NM_000202.8|IDS|chrX|-	TCR signaling	-1.73871
	NM_000202.8|IDS|chrX|-	TNFR2 non-canonical NF-kB pathway	-1.87134
	NM_000202.8|IDS|chrX|-	Toll-like Receptor Cascades	-1.50979
	NM_000671.4|ADH5|chr4|-	Activation of innate immune response	-0.258027
	NM_000671.4|ADH5|chr4|-	Adaptive immune response based on somatic recombination of immune receptors built from immunoglobulin superfamily domains	1.77915431185306
	NM_000671.4|ADH5|chr4|-	Alpha-beta T cell activation	1.75702257242685
	NM_000671.4|ADH5|chr4|-	Antigen receptor-mediated signaling pathway	1.92559708589292
	NM_000671.4|ADH5|chr4|-	Antimicrobial humoral response	-1.61292
	NM_000671.4|ADH5|chr4|-	Antimicrobial peptides	-1.81549
	NM_000671.4|ADH5|chr4|-	B cell activation	1.49148878702342
	NM_000671.4|ADH5|chr4|-	C-type lectin receptors (CLRs)	-1.84179
	NM_000671.4|ADH5|chr4|-	Cell activation involved in immune response	1.60908631228819
	NM_000671.4|ADH5|chr4|-	Complement activation	-1.69618
	NM_000671.4|ADH5|chr4|-	Complement activation, classical pathway	-1.90162
	NM_000671.4|ADH5|chr4|-	Fc epsilon receptor (FCERI) signaling	-1.75361
	NM_000671.4|ADH5|chr4|-	Immunoregulatory interactions between a Lymphoid and a non-Lymphoid cell	2.02670213846422
	NM_000671.4|ADH5|chr4|-	Inflammatory response to antigenic stimulus	1.75046938069026
	NM_000671.4|ADH5|chr4|-	Innate immune response activating cell surface receptor signaling pathway	1.77934390510875
	NM_000671.4|ADH5|chr4|-	Innate immune response in mucosa	-2.02535
	NM_000671.4|ADH5|chr4|-	Innate immune response-activating signaling pathway	-0.263053
	NM_000671.4|ADH5|chr4|-	Interferon alpha/beta signaling	-1.81961
	NM_000671.4|ADH5|chr4|-	Interferon gamma signaling	1.57310749012829
	NM_000671.4|ADH5|chr4|-	Interleukin-1 family signaling	-1.60055
	NM_000671.4|ADH5|chr4|-	Leukocyte activation involved in immune response	1.61081375127674
	NM_000671.4|ADH5|chr4|-	Leukocyte mediated immunity	1.73361097391823
	NM_000671.4|ADH5|chr4|-	Leukocyte migration involved in inflammatory response	1.69928451931517
	NM_000671.4|ADH5|chr4|-	Lymphocyte activation involved in immune response	1.53528134043291
	NM_000671.4|ADH5|chr4|-	MHC class II antigen presentation	-1.8552
	NM_000671.4|ADH5|chr4|-	Mononuclear cell migration	1.4799658753562
	NM_000671.4|ADH5|chr4|-	Myeloid leukocyte activation	-0.180123
	NM_000671.4|ADH5|chr4|-	Negative regulation of immune response	1.44046910234699
	NM_000671.4|ADH5|chr4|-	Negative regulation of leukocyte activation	1.42145612437259
	NM_000671.4|ADH5|chr4|-	Neutrophil degranulation	-1.99595
	NM_000671.4|ADH5|chr4|-	Organ or tissue specific immune response	-2.00417
	NM_000671.4|ADH5|chr4|-	Signaling by the B Cell Receptor (BCR)	-1.8572
	NM_000671.4|ADH5|chr4|-	T cell differentiation	1.5954055426675
	NM_000671.4|ADH5|chr4|-	TCR signaling	-1.62066
	NM_000671.4|ADH5|chr4|-	TNFR2 non-canonical NF-kB pathway	-1.91984
	NM_000671.4|ADH5|chr4|-	Toll-like Receptor Cascades	-1.56121
	NM_001001481.4|UBE2W|chr8|-	Activation of innate immune response	-0.160441
	NM_001001481.4|UBE2W|chr8|-	Adaptive immune response based on somatic recombination of immune receptors built from immunoglobulin superfamily domains	0.0745260106046799
	NM_001001481.4|UBE2W|chr8|-	Alpha-beta T cell activation	0.2756967288306
	NM_001001481.4|UBE2W|chr8|-	Antigen processing and presentation	-1.36068
	NM_001001481.4|UBE2W|chr8|-	Antigen receptor-mediated signaling pathway	1.80735110959404
	NM_001001481.4|UBE2W|chr8|-	C-type lectin receptors (CLRs)	-1.35855
	NM_001001481.4|UBE2W|chr8|-	Cell activation involved in immune response	0.02318534373531
	NM_001001481.4|UBE2W|chr8|-	Class I MHC mediated antigen processing & presentation	-1.34047
	NM_001001481.4|UBE2W|chr8|-	DDX58/IFIH1-mediated induction of interferon-alpha/beta	-1.52073
	NM_001001481.4|UBE2W|chr8|-	Fc epsilon receptor (FCERI) signaling	-1.30933
	NM_001001481.4|UBE2W|chr8|-	Fcgamma receptor (FCGR) dependent phagocytosis	-1.46837
	NM_001001481.4|UBE2W|chr8|-	Immunoregulatory interactions between a Lymphoid and a non-Lymphoid cell	1.69501864847089
	NM_001001481.4|UBE2W|chr8|-	Inflammatory response to antigenic stimulus	-0.212932
	NM_001001481.4|UBE2W|chr8|-	Innate immune response activating cell surface receptor signaling pathway	0.14130965307809
	NM_001001481.4|UBE2W|chr8|-	Innate immune response-activating signaling pathway	-0.201421
	NM_001001481.4|UBE2W|chr8|-	Interferon alpha/beta signaling	-1.54622
	NM_001001481.4|UBE2W|chr8|-	Interferon gamma signaling	0.04191911930962
	NM_001001481.4|UBE2W|chr8|-	Interleukin-1 family signaling	-1.38251
	NM_001001481.4|UBE2W|chr8|-	Interleukin-2 family signaling	-1.56814
	NM_001001481.4|UBE2W|chr8|-	Interleukin-4 and Interleukin-13 signaling	-1.42965
	NM_001001481.4|UBE2W|chr8|-	Leukocyte activation involved in immune response	-0.00374056
	NM_001001481.4|UBE2W|chr8|-	Leukocyte activation involved in inflammatory response	-1.59605
	NM_001001481.4|UBE2W|chr8|-	Leukocyte chemotaxis	-1.39594
	NM_001001481.4|UBE2W|chr8|-	Leukocyte homeostasis	-1.40878
	NM_001001481.4|UBE2W|chr8|-	Leukocyte mediated cytotoxicity	-1.44951
	NM_001001481.4|UBE2W|chr8|-	Leukocyte mediated immunity	0.0757124199872099
	NM_001001481.4|UBE2W|chr8|-	Leukocyte migration involved in inflammatory response	-1.78296
	NM_001001481.4|UBE2W|chr8|-	Mononuclear cell migration	-1.35915
	NM_001001481.4|UBE2W|chr8|-	Myeloid leukocyte activation	-0.175999
	NM_001001481.4|UBE2W|chr8|-	Myeloid leukocyte migration	-1.37524
	NM_001001481.4|UBE2W|chr8|-	Negative regulation of immune effector process	0.0805987444740199
	NM_001001481.4|UBE2W|chr8|-	Negative regulation of immune response	-1.58375
	NM_001001481.4|UBE2W|chr8|-	Negative regulation of leukocyte activation	0.0917910503761099
	NM_001001481.4|UBE2W|chr8|-	Neutrophil degranulation	-1.71927
	NM_001001481.4|UBE2W|chr8|-	Organ or tissue specific immune response	-1.53244
	NM_001001481.4|UBE2W|chr8|-	ROS and RNS production in phagocytes	-1.53418
	NM_001001481.4|UBE2W|chr8|-	Signaling by the B Cell Receptor (BCR)	-1.36932
	NM_001001481.4|UBE2W|chr8|-	T cell activation involved in immune response	-1.5224
	NM_001001481.4|UBE2W|chr8|-	T cell differentiation	1.56783152183108
	NM_001001481.4|UBE2W|chr8|-	TNFR2 non-canonical NF-kB pathway	-1.71677
	NM_001001481.4|UBE2W|chr8|-	Toll-like Receptor Cascades	-1.52136
	NM_001017392.5|SUGP2|chr19|-	Activation of innate immune response	1.80621299577613
	NM_001017392.5|SUGP2|chr19|-	Adaptive immune response based on somatic recombination of immune receptors built from immunoglobulin superfamily domains	2.97578926568352
	NM_001017392.5|SUGP2|chr19|-	Alpha-beta T cell activation	1.62761944685966
	NM_001017392.5|SUGP2|chr19|-	Antigen receptor-mediated signaling pathway	1.71773899767574
	NM_001017392.5|SUGP2|chr19|-	Antimicrobial humoral response	1.38053074802503
	NM_001017392.5|SUGP2|chr19|-	Antimicrobial peptides	1.66171200258846
	NM_001017392.5|SUGP2|chr19|-	Antiviral innate immune response	1.66310607355928
	NM_001017392.5|SUGP2|chr19|-	Cell activation involved in immune response	1.44199531884228
	NM_001017392.5|SUGP2|chr19|-	Class I MHC mediated antigen processing & presentation	1.39865283439308
	NM_001017392.5|SUGP2|chr19|-	DDX58/IFIH1-mediated induction of interferon-alpha/beta	1.71273930289973
	NM_001017392.5|SUGP2|chr19|-	Immunoregulatory interactions between a Lymphoid and a non-Lymphoid cell	1.79312084587354
	NM_001017392.5|SUGP2|chr19|-	Inflammatory response to antigenic stimulus	1.95666549371066
	NM_001017392.5|SUGP2|chr19|-	Innate immune response activating cell surface receptor signaling pathway	1.58621739925755
	NM_001017392.5|SUGP2|chr19|-	Innate immune response in mucosa	2.46694581910049
	NM_001017392.5|SUGP2|chr19|-	Innate immune response-activating signaling pathway	3.26044001728403
	NM_001017392.5|SUGP2|chr19|-	Interferon alpha/beta signaling	2.22545435890872
	NM_001017392.5|SUGP2|chr19|-	Interferon gamma signaling	3.41893
	NM_001017392.5|SUGP2|chr19|-	Interleukin-1 family signaling	1.45521116050484
	NM_001017392.5|SUGP2|chr19|-	Interleukin-2 family signaling	1.62370642751397
	NM_001017392.5|SUGP2|chr19|-	Leukocyte activation involved in immune response	1.45825278163211
	NM_001017392.5|SUGP2|chr19|-	Leukocyte activation involved in inflammatory response	3.39125890260092
	NM_001017392.5|SUGP2|chr19|-	Leukocyte mediated immunity	1.50418519906658
	NM_001017392.5|SUGP2|chr19|-	MHC class II antigen presentation	-1.84522
	NM_001017392.5|SUGP2|chr19|-	Myeloid leukocyte activation	1.60429648293838
	NM_001017392.5|SUGP2|chr19|-	Negative regulation of immune effector process	1.40334100258472
	NM_001017392.5|SUGP2|chr19|-	Negative regulation of immune response	1.5784487427115
	NM_001017392.5|SUGP2|chr19|-	Neutrophil degranulation	1.63508600899531
	NM_001017392.5|SUGP2|chr19|-	Organ or tissue specific immune response	2.31950273194972
	NM_001017392.5|SUGP2|chr19|-	Signaling by the B Cell Receptor (BCR)	-1.88157
	NM_001017392.5|SUGP2|chr19|-	T cell differentiation	1.42187025608519
	NM_001017392.5|SUGP2|chr19|-	TCR signaling	-1.65625
	NM_001017392.5|SUGP2|chr19|-	TNFR2 non-canonical NF-kB pathway	-1.90439
	NM_001017392.5|SUGP2|chr19|-	Toll-like Receptor Cascades	1.48136835579705
	NM_001020825.2|NR3C1|chr5|-	Activation of innate immune response	1.33678973363055
	NM_001020825.2|NR3C1|chr5|-	Alpha-beta T cell activation	1.75758181022841
	NM_001020825.2|NR3C1|chr5|-	Antimicrobial humoral response	1.81316609204776
	NM_001020825.2|NR3C1|chr5|-	Antimicrobial peptides	2.23466805441116
	NM_001020825.2|NR3C1|chr5|-	Antiviral mechanism by IFN-stimulated genes	-1.947
	NM_001020825.2|NR3C1|chr5|-	C-type lectin receptors (CLRs)	-1.9284
	NM_001020825.2|NR3C1|chr5|-	Class I MHC mediated antigen processing & presentation	-0.353617
	NM_001020825.2|NR3C1|chr5|-	Complement activation	1.80349418096114
	NM_001020825.2|NR3C1|chr5|-	Complement cascade	1.91518523766248
	NM_001020825.2|NR3C1|chr5|-	Fc epsilon receptor (FCERI) signaling	-2.04934
	NM_001020825.2|NR3C1|chr5|-	Immunoregulatory interactions between a Lymphoid and a non-Lymphoid cell	2.11577394871188
	NM_001020825.2|NR3C1|chr5|-	Innate immune response in mucosa	2.3941326562143
	NM_001020825.2|NR3C1|chr5|-	Innate immune response-activating signaling pathway	1.44787328591714
	NM_001020825.2|NR3C1|chr5|-	Interleukin-1 family signaling	-1.85297
	NM_001020825.2|NR3C1|chr5|-	Leukocyte migration involved in inflammatory response	2.11775383402868
	NM_001020825.2|NR3C1|chr5|-	Myeloid leukocyte activation	1.58524953212278
	NM_001020825.2|NR3C1|chr5|-	Neutrophil degranulation	1.53591561985703
	NM_001020825.2|NR3C1|chr5|-	Organ or tissue specific immune response	2.38060262798694
	NM_001020825.2|NR3C1|chr5|-	Signaling by the B Cell Receptor (BCR)	-2.15649
	NM_001020825.2|NR3C1|chr5|-	TCR signaling	-1.87076
	NM_001020825.2|NR3C1|chr5|-	TNFR2 non-canonical NF-kB pathway	-2.0282
	NM_001020825.2|NR3C1|chr5|-	Toll-like Receptor Cascades	1.35052568317462
	NM_001081573.3|GAB3|chrX|-	Activation of innate immune response	-1.4892
	NM_001081573.3|GAB3|chrX|-	Adaptive immune response based on somatic recombination of immune receptors built from immunoglobulin superfamily domains	-1.62742
	NM_001081573.3|GAB3|chrX|-	Alpha-beta T cell activation	2.01166412390157
	NM_001081573.3|GAB3|chrX|-	Antigen processing and presentation	-1.59244
	NM_001081573.3|GAB3|chrX|-	Antigen receptor-mediated signaling pathway	1.72687697170948
	NM_001081573.3|GAB3|chrX|-	Antiviral innate immune response	-1.70177
	NM_001081573.3|GAB3|chrX|-	Antiviral mechanism by IFN-stimulated genes	-2.20907
	NM_001081573.3|GAB3|chrX|-	C-type lectin receptors (CLRs)	-2.35102
	NM_001081573.3|GAB3|chrX|-	Class I MHC mediated antigen processing & presentation	-3.20495
	NM_001081573.3|GAB3|chrX|-	Fc epsilon receptor (FCERI) signaling	-2.27881
	NM_001081573.3|GAB3|chrX|-	Immunoregulatory interactions between a Lymphoid and a non-Lymphoid cell	1.85713034953885
	NM_001081573.3|GAB3|chrX|-	Interferon alpha/beta signaling	-2.09513
	NM_001081573.3|GAB3|chrX|-	Interferon gamma signaling	-2.17121
	NM_001081573.3|GAB3|chrX|-	Interleukin-1 family signaling	-2.18859
	NM_001081573.3|GAB3|chrX|-	Leukocyte chemotaxis	-1.56683
	NM_001081573.3|GAB3|chrX|-	Leukocyte mediated immunity	-1.50977
	NM_001081573.3|GAB3|chrX|-	MHC class II antigen presentation	-2.0314
	NM_001081573.3|GAB3|chrX|-	Myeloid leukocyte migration	-1.57572
	NM_001081573.3|GAB3|chrX|-	Negative regulation of immune response	-1.56227
	NM_001081573.3|GAB3|chrX|-	Neutrophil degranulation	-1.89596
	NM_001081573.3|GAB3|chrX|-	Nucleotide-binding domain, leucine rich repeat containing receptor (NLR) signaling pathways	-1.62072
	NM_001081573.3|GAB3|chrX|-	Signaling by the B Cell Receptor (BCR)	-2.41902
	NM_001081573.3|GAB3|chrX|-	T cell differentiation	1.87526957396013
	NM_001081573.3|GAB3|chrX|-	TCR signaling	-2.03778
	NM_001081573.3|GAB3|chrX|-	TNFR2 non-canonical NF-kB pathway	-2.30105
	NM_001145777.2|FKBP5|chr6|-	Adaptive immune response based on somatic recombination of immune receptors built from immunoglobulin superfamily domains	1.48381091542622
	NM_001145777.2|FKBP5|chr6|-	Alpha-beta T cell activation	1.64343957465114
	NM_001145777.2|FKBP5|chr6|-	Antigen receptor-mediated signaling pathway	1.72554901806627
	NM_001145777.2|FKBP5|chr6|-	C-type lectin receptors (CLRs)	-1.60395
	NM_001145777.2|FKBP5|chr6|-	Class I MHC mediated antigen processing & presentation	1.35132597626579
	NM_001145777.2|FKBP5|chr6|-	Fc epsilon receptor (FCERI) signaling	-1.6044
	NM_001145777.2|FKBP5|chr6|-	Immunoregulatory interactions between a Lymphoid and a non-Lymphoid cell	1.79022025723992
	NM_001145777.2|FKBP5|chr6|-	Inflammatory response to antigenic stimulus	1.63673553726968
	NM_001145777.2|FKBP5|chr6|-	Innate immune response activating cell surface receptor signaling pathway	1.58692856915925
	NM_001145777.2|FKBP5|chr6|-	Innate immune response in mucosa	1.96235255515919
	NM_001145777.2|FKBP5|chr6|-	Innate immune response-activating signaling pathway	2.79195730940684
	NM_001145777.2|FKBP5|chr6|-	Interleukin-1 family signaling	0.00256138445623
	NM_001145777.2|FKBP5|chr6|-	Interleukin-4 and Interleukin-13 signaling	1.44672874591876
	NM_001145777.2|FKBP5|chr6|-	Leukocyte chemotaxis	1.37046347582299
	NM_001145777.2|FKBP5|chr6|-	Leukocyte mediated immunity	1.46988408715975
	NM_001145777.2|FKBP5|chr6|-	MHC class II antigen presentation	-1.61217
	NM_001145777.2|FKBP5|chr6|-	Myeloid leukocyte activation	2.94891358565541
	NM_001145777.2|FKBP5|chr6|-	Negative regulation of immune response	1.3411826115346
	NM_001145777.2|FKBP5|chr6|-	Neutrophil degranulation	1.68692144903497
	NM_001145777.2|FKBP5|chr6|-	Organ or tissue specific immune response	1.73334349373196
	NM_001145777.2|FKBP5|chr6|-	Signaling by the B Cell Receptor (BCR)	-1.78089
	NM_001145777.2|FKBP5|chr6|-	T cell differentiation	1.48184266775293
	NM_001145777.2|FKBP5|chr6|-	TCR signaling	-1.63863
	NM_001145777.2|FKBP5|chr6|-	TNFR2 non-canonical NF-kB pathway	-1.9675
	NM_001145777.2|FKBP5|chr6|-	Toll-like Receptor Cascades	1.4586803692285
	NM_001146082.3|MBOAT7|chr19|-	Adaptive immune response based on somatic recombination of immune receptors built from immunoglobulin superfamily domains	1.65093913152904
	NM_001146082.3|MBOAT7|chr19|-	Alpha-beta T cell activation	1.85354219068505
	NM_001146082.3|MBOAT7|chr19|-	Antigen receptor-mediated signaling pathway	1.92175004637275
	NM_001146082.3|MBOAT7|chr19|-	Antimicrobial humoral response	1.75424289140121
	NM_001146082.3|MBOAT7|chr19|-	Antiviral mechanism by IFN-stimulated genes	-1.59773
	NM_001146082.3|MBOAT7|chr19|-	C-type lectin receptors (CLRs)	-0.462618
	NM_001146082.3|MBOAT7|chr19|-	Cell activation involved in immune response	1.47795970266208
	NM_001146082.3|MBOAT7|chr19|-	Class I MHC mediated antigen processing & presentation	1.33902825151425
	NM_001146082.3|MBOAT7|chr19|-	Complement cascade	1.62776253286703
	NM_001146082.3|MBOAT7|chr19|-	Fc epsilon receptor (FCERI) signaling	-1.7434
	NM_001146082.3|MBOAT7|chr19|-	Immunoregulatory interactions between a Lymphoid and a non-Lymphoid cell	1.90777755673805
	NM_001146082.3|MBOAT7|chr19|-	Innate immune response activating cell surface receptor signaling pathway	1.67397232014237
	NM_001146082.3|MBOAT7|chr19|-	Innate immune response in mucosa	1.81816164906481
	NM_001146082.3|MBOAT7|chr19|-	Innate immune response-activating signaling pathway	1.50547704042084
	NM_001146082.3|MBOAT7|chr19|-	Interferon alpha/beta signaling	1.73108012035651
	NM_001146082.3|MBOAT7|chr19|-	Interferon gamma signaling	1.52839212437791
	NM_001146082.3|MBOAT7|chr19|-	Interleukin-1 family signaling	0.16979692458347
	NM_001146082.3|MBOAT7|chr19|-	Interleukin-10 signaling	1.58896840329777
	NM_001146082.3|MBOAT7|chr19|-	Leukocyte activation involved in immune response	1.48095034458646
	NM_001146082.3|MBOAT7|chr19|-	Leukocyte activation involved in inflammatory response	1.69236207793979
	NM_001146082.3|MBOAT7|chr19|-	Leukocyte mediated immunity	1.64283166465275
	NM_001146082.3|MBOAT7|chr19|-	MHC class II antigen presentation	-1.88253
	NM_001146082.3|MBOAT7|chr19|-	Myeloid leukocyte activation	1.61453381492696
	NM_001146082.3|MBOAT7|chr19|-	Negative regulation of leukocyte activation	1.44936140411437
	NM_001146082.3|MBOAT7|chr19|-	Neutrophil degranulation	1.42355893793283
	NM_001146082.3|MBOAT7|chr19|-	Organ or tissue specific immune response	1.77699211910641
	NM_001146082.3|MBOAT7|chr19|-	Signaling by the B Cell Receptor (BCR)	-0.44495
	NM_001146082.3|MBOAT7|chr19|-	T cell differentiation	1.61871923304011
	NM_001146082.3|MBOAT7|chr19|-	TCR signaling	-1.67746
	NM_001146082.3|MBOAT7|chr19|-	TNFR2 non-canonical NF-kB pathway	-0.114
	NM_001159508.3|IVD|chr15|+	Activation of innate immune response	0.0309033179493099
	NM_001159508.3|IVD|chr15|+	Adaptive immune response based on somatic recombination of immune receptors built from immunoglobulin superfamily domains	-1.47591
	NM_001159508.3|IVD|chr15|+	Alpha-beta T cell activation	1.60352175261769
	NM_001159508.3|IVD|chr15|+	Antiviral mechanism by IFN-stimulated genes	-1.72593
	NM_001159508.3|IVD|chr15|+	C-type lectin receptors (CLRs)	-1.9197
	NM_001159508.3|IVD|chr15|+	Class I MHC mediated antigen processing & presentation	-1.32568
	NM_001159508.3|IVD|chr15|+	Complement cascade	1.72786871318012
	NM_001159508.3|IVD|chr15|+	Fc epsilon receptor (FCERI) signaling	-2.0119
	NM_001159508.3|IVD|chr15|+	Immunoregulatory interactions between a Lymphoid and a non-Lymphoid cell	1.88741181341312
	NM_001159508.3|IVD|chr15|+	Inflammatory response to antigenic stimulus	-1.57658
	NM_001159508.3|IVD|chr15|+	Innate immune response activating cell surface receptor signaling pathway	1.68199228479623
	NM_001159508.3|IVD|chr15|+	Innate immune response-activating signaling pathway	0.1023068946327
	NM_001159508.3|IVD|chr15|+	Interferon alpha/beta signaling	1.75672258161176
	NM_001159508.3|IVD|chr15|+	Interferon gamma signaling	-1.40851
	NM_001159508.3|IVD|chr15|+	Interleukin-1 family signaling	-1.80037
	NM_001159508.3|IVD|chr15|+	Leukocyte activation involved in inflammatory response	1.80058567520905
	NM_001159508.3|IVD|chr15|+	Leukocyte chemotaxis	-1.333
	NM_001159508.3|IVD|chr15|+	MHC class II antigen presentation	-1.85305
	NM_001159508.3|IVD|chr15|+	Myeloid leukocyte activation	-1.47175
	NM_001159508.3|IVD|chr15|+	Negative regulation of immune effector process	-1.37257
	NM_001159508.3|IVD|chr15|+	Negative regulation of immune response	-1.41189
	NM_001159508.3|IVD|chr15|+	Neutrophil degranulation	-1.39692
	NM_001159508.3|IVD|chr15|+	Organ or tissue specific immune response	1.71067342413928
	NM_001159508.3|IVD|chr15|+	Signaling by the B Cell Receptor (BCR)	-2.05654
	NM_001159508.3|IVD|chr15|+	TCR signaling	-1.97641
	NM_001159508.3|IVD|chr15|+	TNFR2 non-canonical NF-kB pathway	-2.18277
	NM_001159508.3|IVD|chr15|+	Toll-like Receptor Cascades	-1.33745
	NM_001168331.2|NDUFB4|chr3|+	Activation of innate immune response	-1.35883
	NM_001168331.2|NDUFB4|chr3|+	Adaptive immune response based on somatic recombination of immune receptors built from immunoglobulin superfamily domains	1.50513655459384
	NM_001168331.2|NDUFB4|chr3|+	Alpha-beta T cell activation	1.64011476042849
	NM_001168331.2|NDUFB4|chr3|+	Antigen receptor-mediated signaling pathway	1.70137880514266
	NM_001168331.2|NDUFB4|chr3|+	Class I MHC mediated antigen processing & presentation	-1.38212
	NM_001168331.2|NDUFB4|chr3|+	DDX58/IFIH1-mediated induction of interferon-alpha/beta	-1.58264
	NM_001168331.2|NDUFB4|chr3|+	Immunoregulatory interactions between a Lymphoid and a non-Lymphoid cell	1.73683541583942
	NM_001168331.2|NDUFB4|chr3|+	Inflammatory response to antigenic stimulus	1.6327213190079
	NM_001168331.2|NDUFB4|chr3|+	Innate immune response activating cell surface receptor signaling pathway	1.59199746142753
	NM_001168331.2|NDUFB4|chr3|+	Innate immune response-activating signaling pathway	0.00458029329033005
	NM_001168331.2|NDUFB4|chr3|+	Interferon alpha/beta signaling	-1.57711
	NM_001168331.2|NDUFB4|chr3|+	Leukocyte mediated immunity	1.49613482191748
	NM_001168331.2|NDUFB4|chr3|+	MHC class II antigen presentation	-1.71368
	NM_001168331.2|NDUFB4|chr3|+	Myeloid leukocyte activation	-0.0690528
	NM_001168331.2|NDUFB4|chr3|+	Negative regulation of immune response	-1.42751
	NM_001168331.2|NDUFB4|chr3|+	Neutrophil degranulation	-1.51325
	NM_001168331.2|NDUFB4|chr3|+	Signaling by the B Cell Receptor (BCR)	-1.88818
	NM_001168331.2|NDUFB4|chr3|+	T cell differentiation	1.45523270461155
	NM_001168331.2|NDUFB4|chr3|+	TCR signaling	-1.70546
	NM_001168331.2|NDUFB4|chr3|+	TNFR2 non-canonical NF-kB pathway	-2.01313
	NM_001168331.2|NDUFB4|chr3|+	Toll-like Receptor Cascades	-1.514
	NM_001193557.2|ENY2|chr8|+	Activation of innate immune response	-0.0355906
	NM_001193557.2|ENY2|chr8|+	Adaptive immune response based on somatic recombination of immune receptors built from immunoglobulin superfamily domains	-1.4682
	NM_001193557.2|ENY2|chr8|+	Alpha-beta T cell activation	1.68748970275353
	NM_001193557.2|ENY2|chr8|+	Antigen processing and presentation	-1.37615
	NM_001193557.2|ENY2|chr8|+	Antigen receptor-mediated signaling pathway	1.68840649532348
	NM_001193557.2|ENY2|chr8|+	Antimicrobial humoral response	-1.33711
	NM_001193557.2|ENY2|chr8|+	Antiviral innate immune response	-1.52633
	NM_001193557.2|ENY2|chr8|+	Cell activation involved in immune response	1.4121140474956
	NM_001193557.2|ENY2|chr8|+	Class I MHC mediated antigen processing & presentation	-1.28901
	NM_001193557.2|ENY2|chr8|+	DDX58/IFIH1-mediated induction of interferon-alpha/beta	-1.39388
	NM_001193557.2|ENY2|chr8|+	Immunoregulatory interactions between a Lymphoid and a non-Lymphoid cell	1.64536
	NM_001193557.2|ENY2|chr8|+	Inflammatory response to antigenic stimulus	-1.54024
	NM_001193557.2|ENY2|chr8|+	Innate immune response activating cell surface receptor signaling pathway	1.55609
	NM_001193557.2|ENY2|chr8|+	Innate immune response in mucosa	-1.60418
	NM_001193557.2|ENY2|chr8|+	Innate immune response-activating signaling pathway	-0.00144862
	NM_001193557.2|ENY2|chr8|+	Interferon alpha/beta signaling	-1.83087
	NM_001193557.2|ENY2|chr8|+	Interferon gamma signaling	-1.73707
	NM_001193557.2|ENY2|chr8|+	Interleukin-1 family signaling	-1.325
	NM_001193557.2|ENY2|chr8|+	Interleukin-10 signaling	-1.54462
	NM_001193557.2|ENY2|chr8|+	Interleukin-4 and Interleukin-13 signaling	-1.3722
	NM_001193557.2|ENY2|chr8|+	Leukocyte activation involved in immune response	1.40649742026582
	NM_001193557.2|ENY2|chr8|+	Leukocyte activation involved in inflammatory response	-1.66857
	NM_001193557.2|ENY2|chr8|+	Leukocyte chemotaxis	-1.38627
	NM_001193557.2|ENY2|chr8|+	Myeloid leukocyte activation	-0.183845
	NM_001193557.2|ENY2|chr8|+	Myeloid leukocyte migration	-1.36132
	NM_001193557.2|ENY2|chr8|+	Negative regulation of immune response	-1.42835
	NM_001193557.2|ENY2|chr8|+	Neutrophil degranulation	-1.558
	NM_001193557.2|ENY2|chr8|+	Organ or tissue specific immune response	-1.64114
	NM_001193557.2|ENY2|chr8|+	T cell differentiation	1.51622743112648
	NM_001193557.2|ENY2|chr8|+	TNFR2 non-canonical NF-kB pathway	-1.45753
	NM_001193557.2|ENY2|chr8|+	Toll-like Receptor Cascades	-1.46344
	NM_001198837.2|RBM14|chr11|+	Activation of innate immune response	1.4749523989278
	NM_001198837.2|RBM14|chr11|+	Adaptive immune response based on somatic recombination of immune receptors built from immunoglobulin superfamily domains	2.94252340928797
	NM_001198837.2|RBM14|chr11|+	Alpha-beta T cell activation	1.55750133188223
	NM_001198837.2|RBM14|chr11|+	Antigen receptor-mediated signaling pathway	1.60672946155812
	NM_001198837.2|RBM14|chr11|+	Antimicrobial humoral response	1.47023992102497
	NM_001198837.2|RBM14|chr11|+	C-type lectin receptors (CLRs)	1.50483142106131
	NM_001198837.2|RBM14|chr11|+	Class I MHC mediated antigen processing & presentation	1.33545574165041
	NM_001198837.2|RBM14|chr11|+	DDX58/IFIH1-mediated induction of interferon-alpha/beta	1.45522139198305
	NM_001198837.2|RBM14|chr11|+	Fc epsilon receptor (FCERI) signaling	1.51630780833378
	NM_001198837.2|RBM14|chr11|+	Immunoregulatory interactions between a Lymphoid and a non-Lymphoid cell	1.6579869836177
	NM_001198837.2|RBM14|chr11|+	Innate immune response activating cell surface receptor signaling pathway	1.61217331692305
	NM_001198837.2|RBM14|chr11|+	Innate immune response in mucosa	2.02226857673095
	NM_001198837.2|RBM14|chr11|+	Innate immune response-activating signaling pathway	2.89257151332317
	NM_001198837.2|RBM14|chr11|+	Interferon alpha/beta signaling	1.68231317546134
	NM_001198837.2|RBM14|chr11|+	Interferon gamma signaling	1.64217692884373
	NM_001198837.2|RBM14|chr11|+	Interleukin-1 family signaling	1.65511375524636
	NM_001198837.2|RBM14|chr11|+	Interleukin-10 signaling	1.55251754918383
	NM_001198837.2|RBM14|chr11|+	Interleukin-4 and Interleukin-13 signaling	1.65664032182577
	NM_001198837.2|RBM14|chr11|+	Leukocyte chemotaxis	1.57314779839335
	NM_001198837.2|RBM14|chr11|+	Leukocyte mediated immunity	1.44908834114384
	NM_001198837.2|RBM14|chr11|+	Myeloid leukocyte activation	1.65222393612934
	NM_001198837.2|RBM14|chr11|+	Myeloid leukocyte migration	1.58939610929813
	NM_001198837.2|RBM14|chr11|+	Negative regulation of immune effector process	1.38981588550144
	NM_001198837.2|RBM14|chr11|+	Negative regulation of immune response	1.51377081382422
	NM_001198837.2|RBM14|chr11|+	Negative regulation of leukocyte activation	1.34450157456844
	NM_001198837.2|RBM14|chr11|+	Neutrophil degranulation	1.83321874498291
	NM_001198837.2|RBM14|chr11|+	Nucleotide-binding domain, leucine rich repeat containing receptor (NLR) signaling pathways	1.62186069124816
	NM_001198837.2|RBM14|chr11|+	Organ or tissue specific immune response	2.00582868106062
	NM_001198837.2|RBM14|chr11|+	ROS and RNS production in phagocytes	1.58778176113641
	NM_001198837.2|RBM14|chr11|+	Signaling by the B Cell Receptor (BCR)	1.47021354336174
	NM_001198837.2|RBM14|chr11|+	T cell differentiation	1.38958728580315
	NM_001198837.2|RBM14|chr11|+	Toll-like Receptor Cascades	1.60276209617042
	NM_001199957.2|NDUFB5|chr3|+	Activation of innate immune response	1.44976595745276
	NM_001199957.2|NDUFB5|chr3|+	Adaptive immune response based on somatic recombination of immune receptors built from immunoglobulin superfamily domains	1.55605209568747
	NM_001199957.2|NDUFB5|chr3|+	Alpha-beta T cell activation	1.75344228940468
	NM_001199957.2|NDUFB5|chr3|+	Antigen receptor-mediated signaling pathway	1.75207415790279
	NM_001199957.2|NDUFB5|chr3|+	Antimicrobial peptides	-1.6074
	NM_001199957.2|NDUFB5|chr3|+	B cell activation	1.43676782637694
	NM_001199957.2|NDUFB5|chr3|+	C-type lectin receptors (CLRs)	-3.19119
	NM_001199957.2|NDUFB5|chr3|+	Cell activation involved in immune response	1.4770739198689
	NM_001199957.2|NDUFB5|chr3|+	Fc epsilon receptor (FCERI) signaling	-3.11092
	NM_001199957.2|NDUFB5|chr3|+	Fcgamma receptor (FCGR) dependent phagocytosis	-1.55298
	NM_001199957.2|NDUFB5|chr3|+	Immunoregulatory interactions between a Lymphoid and a non-Lymphoid cell	1.91250142229451
	NM_001199957.2|NDUFB5|chr3|+	Inflammatory response to antigenic stimulus	1.75753044231892
	NM_001199957.2|NDUFB5|chr3|+	Innate immune response activating cell surface receptor signaling pathway	1.67414548292065
	NM_001199957.2|NDUFB5|chr3|+	Innate immune response-activating signaling pathway	1.49013177255508
	NM_001199957.2|NDUFB5|chr3|+	Interferon gamma signaling	1.49752748707482
	NM_001199957.2|NDUFB5|chr3|+	Interleukin-1 family signaling	-1.42649
	NM_001199957.2|NDUFB5|chr3|+	Interleukin-3, Interleukin-5 and GM-CSF signaling	-1.68753
	NM_001199957.2|NDUFB5|chr3|+	Leukocyte activation involved in immune response	1.48833559788424
	NM_001199957.2|NDUFB5|chr3|+	Leukocyte chemotaxis	0.00692737270041999
	NM_001199957.2|NDUFB5|chr3|+	Leukocyte mediated immunity	1.54767302122314
	NM_001199957.2|NDUFB5|chr3|+	Leukocyte migration involved in inflammatory response	-1.78185
	NM_001199957.2|NDUFB5|chr3|+	MHC class II antigen presentation	-1.83768
	NM_001199957.2|NDUFB5|chr3|+	Mononuclear cell migration	-0.202098
	NM_001199957.2|NDUFB5|chr3|+	Myeloid leukocyte activation	1.55952699446479
	NM_001199957.2|NDUFB5|chr3|+	Neutrophil degranulation	-1.83206
	NM_001199957.2|NDUFB5|chr3|+	ROS and RNS production in phagocytes	-1.83816
	NM_001199957.2|NDUFB5|chr3|+	Signaling by the B Cell Receptor (BCR)	-1.7985
	NM_001199957.2|NDUFB5|chr3|+	T cell differentiation	1.61727744168936
	NM_001199957.2|NDUFB5|chr3|+	TCR signaling	-1.62662
	NM_001199957.2|NDUFB5|chr3|+	TNFR2 non-canonical NF-kB pathway	-1.88203
	NM_001199957.2|NDUFB5|chr3|+	Toll-like Receptor Cascades	-1.40218
	NM_001204453.1|PSMC2|chr7|+	Activation of innate immune response	-1.56785
	NM_001204453.1|PSMC2|chr7|+	Adaptive immune response based on somatic recombination of immune receptors built from immunoglobulin superfamily domains	-1.39255
	NM_001204453.1|PSMC2|chr7|+	Alpha-beta T cell activation	1.5995715239627
	NM_001204453.1|PSMC2|chr7|+	Antigen receptor-mediated signaling pathway	0.29935953951231
	NM_001204453.1|PSMC2|chr7|+	Fcgamma receptor (FCGR) dependent phagocytosis	-1.56656
	NM_001204453.1|PSMC2|chr7|+	Immunoregulatory interactions between a Lymphoid and a non-Lymphoid cell	1.67348283971541
	NM_001204453.1|PSMC2|chr7|+	Inflammatory response to antigenic stimulus	0.11947025956279
	NM_001204453.1|PSMC2|chr7|+	Innate immune response activating cell surface receptor signaling pathway	-0.0209358
	NM_001204453.1|PSMC2|chr7|+	Innate immune response-activating signaling pathway	-1.58137
	NM_001204453.1|PSMC2|chr7|+	Interferon gamma signaling	-1.4439
	NM_001204453.1|PSMC2|chr7|+	Interleukin-10 signaling	-1.67408
	NM_001204453.1|PSMC2|chr7|+	Interleukin-4 and Interleukin-13 signaling	-1.48909
	NM_001204453.1|PSMC2|chr7|+	Leukocyte chemotaxis	-1.35869
	NM_001204453.1|PSMC2|chr7|+	Leukocyte homeostasis	-1.41199
	NM_001204453.1|PSMC2|chr7|+	Leukocyte mediated immunity	1.44126759775763
	NM_001204453.1|PSMC2|chr7|+	MHC class II antigen presentation	-1.66067
	NM_001204453.1|PSMC2|chr7|+	Myeloid leukocyte activation	-0.235527
	NM_001204453.1|PSMC2|chr7|+	Myeloid leukocyte migration	-1.40874
	NM_001204453.1|PSMC2|chr7|+	Negative regulation of immune effector process	-1.36736
	NM_001204453.1|PSMC2|chr7|+	Negative regulation of immune response	-1.38978
	NM_001204453.1|PSMC2|chr7|+	Neutrophil degranulation	-1.63716
	NM_001204453.1|PSMC2|chr7|+	Signaling by the B Cell Receptor (BCR)	-1.43274
	NM_001204453.1|PSMC2|chr7|+	T cell differentiation	1.43658748819625
	NM_001204453.1|PSMC2|chr7|+	TCR signaling	-1.36872
	NM_001204453.1|PSMC2|chr7|+	TNFR2 non-canonical NF-kB pathway	-1.66759
	NM_001204453.1|PSMC2|chr7|+	Toll-like Receptor Cascades	-1.42221
	NM_001242866.3|PRMT2|chr21|+	Activation of innate immune response	1.4045707400442
	NM_001242866.3|PRMT2|chr21|+	Adaptive immune response based on somatic recombination of immune receptors built from immunoglobulin superfamily domains	1.47020555206954
	NM_001242866.3|PRMT2|chr21|+	Alpha-beta T cell activation	1.60883565376724
	NM_001242866.3|PRMT2|chr21|+	Antigen receptor-mediated signaling pathway	1.6669901192174
	NM_001242866.3|PRMT2|chr21|+	Antiviral mechanism by IFN-stimulated genes	1.68867658883184
	NM_001242866.3|PRMT2|chr21|+	B cell activation	1.4434795408846
	NM_001242866.3|PRMT2|chr21|+	B cell differentiation	1.3669988905052
	NM_001242866.3|PRMT2|chr21|+	Cell activation involved in immune response	1.43006360644309
	NM_001242866.3|PRMT2|chr21|+	Immunoregulatory interactions between a Lymphoid and a non-Lymphoid cell	-0.0118129
	NM_001242866.3|PRMT2|chr21|+	Inflammatory response to antigenic stimulus	1.54100041173008
	NM_001242866.3|PRMT2|chr21|+	Innate immune response activating cell surface receptor signaling pathway	1.49342626608325
	NM_001242866.3|PRMT2|chr21|+	Innate immune response-activating signaling pathway	1.4132595080118
	NM_001242866.3|PRMT2|chr21|+	Interferon gamma signaling	1.3891
	NM_001242866.3|PRMT2|chr21|+	Leukocyte activation involved in immune response	1.46041600802468
	NM_001242866.3|PRMT2|chr21|+	Leukocyte homeostasis	1.39216710358756
	NM_001242866.3|PRMT2|chr21|+	Leukocyte mediated cytotoxicity	1.51714576754954
	NM_001242866.3|PRMT2|chr21|+	Leukocyte mediated immunity	1.57399320060739
	NM_001242866.3|PRMT2|chr21|+	Leukocyte migration involved in inflammatory response	1.58268842347358
	NM_001242866.3|PRMT2|chr21|+	Lymphocyte activation involved in immune response	1.42986459290138
	NM_001242866.3|PRMT2|chr21|+	Myeloid leukocyte migration	1.61257332033374
	NM_001242866.3|PRMT2|chr21|+	Natural killer cell mediated immunity	1.52703067542557
	NM_001242866.3|PRMT2|chr21|+	T cell differentiation	1.4535321562914
	NM_001242866.3|PRMT2|chr21|+	Toll-like Receptor Cascades	1.28706014875912
	NM_001243279.3|ACSF3|chr16|+	Activation of innate immune response	3.08182743877399
	NM_001243279.3|ACSF3|chr16|+	Adaptive immune response based on somatic recombination of immune receptors built from immunoglobulin superfamily domains	1.50761718224138
	NM_001243279.3|ACSF3|chr16|+	Alpha-beta T cell activation	1.77430596262393
	NM_001243279.3|ACSF3|chr16|+	Antigen receptor-mediated signaling pathway	1.76503514570905
	NM_001243279.3|ACSF3|chr16|+	Antimicrobial humoral response	2.04377403241615
	NM_001243279.3|ACSF3|chr16|+	Antimicrobial peptides	1.79786555029398
	NM_001243279.3|ACSF3|chr16|+	Cell activation involved in immune response	1.45503086813447
	NM_001243279.3|ACSF3|chr16|+	Class I MHC mediated antigen processing & presentation	1.57919377824651
	NM_001243279.3|ACSF3|chr16|+	Immunoregulatory interactions between a Lymphoid and a non-Lymphoid cell	1.73324461418071
	NM_001243279.3|ACSF3|chr16|+	Inflammatory response to antigenic stimulus	1.65591257093716
	NM_001243279.3|ACSF3|chr16|+	Innate immune response activating cell surface receptor signaling pathway	1.61505433114282
	NM_001243279.3|ACSF3|chr16|+	Innate immune response in mucosa	2.07699583772314
	NM_001243279.3|ACSF3|chr16|+	Innate immune response-activating signaling pathway	3.11322317727257
	NM_001243279.3|ACSF3|chr16|+	Interferon alpha/beta signaling	2.07780045703082
	NM_001243279.3|ACSF3|chr16|+	Interferon gamma signaling	3.51558548668872
	NM_001243279.3|ACSF3|chr16|+	Interleukin-1 family signaling	1.59841383808951
	NM_001243279.3|ACSF3|chr16|+	Interleukin-10 signaling	1.72950733480394
	NM_001243279.3|ACSF3|chr16|+	Leukocyte activation involved in immune response	1.44499307925131
	NM_001243279.3|ACSF3|chr16|+	Leukocyte chemotaxis	1.77344918965747
	NM_001243279.3|ACSF3|chr16|+	Leukocyte mediated immunity	1.50141761161424
	NM_001243279.3|ACSF3|chr16|+	MHC class II antigen presentation	-1.52089
	NM_001243279.3|ACSF3|chr16|+	Myeloid leukocyte activation	1.49856549200728
	NM_001243279.3|ACSF3|chr16|+	Myeloid leukocyte migration	1.87321102889501
	NM_001243279.3|ACSF3|chr16|+	Negative regulation of leukocyte activation	1.39667182876927
	NM_001243279.3|ACSF3|chr16|+	Neutrophil degranulation	1.69181196782137
	NM_001243279.3|ACSF3|chr16|+	Organ or tissue specific immune response	2.13141197388035
	NM_001243279.3|ACSF3|chr16|+	T cell activation involved in immune response	1.59354428250492
	NM_001243279.3|ACSF3|chr16|+	T cell differentiation	1.56094856614781
	NM_001243279.3|ACSF3|chr16|+	TNFR2 non-canonical NF-kB pathway	-1.56916
	NM_001256121.2|S100PBP|chr1|+	Activation of innate immune response	0.00212145787655005
	NM_001256121.2|S100PBP|chr1|+	Adaptive immune response based on somatic recombination of immune receptors built from immunoglobulin superfamily domains	0.18012609456952
	NM_001256121.2|S100PBP|chr1|+	Alpha-beta T cell activation	1.70320593752175
	NM_001256121.2|S100PBP|chr1|+	Antigen receptor-mediated signaling pathway	1.7066884318639
	NM_001256121.2|S100PBP|chr1|+	Antimicrobial peptides	1.58627192698664
	NM_001256121.2|S100PBP|chr1|+	Antiviral innate immune response	-1.64417
	NM_001256121.2|S100PBP|chr1|+	Antiviral mechanism by IFN-stimulated genes	-1.6036
	NM_001256121.2|S100PBP|chr1|+	C-type lectin receptors (CLRs)	-1.89084
	NM_001256121.2|S100PBP|chr1|+	Cell activation involved in immune response	1.44868874252304
	NM_001256121.2|S100PBP|chr1|+	Class I MHC mediated antigen processing & presentation	-1.38699
	NM_001256121.2|S100PBP|chr1|+	Fc epsilon receptor (FCERI) signaling	-1.86241
	NM_001256121.2|S100PBP|chr1|+	Immunoregulatory interactions between a Lymphoid and a non-Lymphoid cell	1.87496971874957
	NM_001256121.2|S100PBP|chr1|+	Inflammatory response to antigenic stimulus	1.72026551833088
	NM_001256121.2|S100PBP|chr1|+	Innate immune response activating cell surface receptor signaling pathway	1.75600503754907
	NM_001256121.2|S100PBP|chr1|+	Innate immune response-activating signaling pathway	0.06491121275802
	NM_001256121.2|S100PBP|chr1|+	Interferon alpha/beta signaling	-1.63897
	NM_001256121.2|S100PBP|chr1|+	Interferon gamma signaling	-1.61315
	NM_001256121.2|S100PBP|chr1|+	Interleukin-1 family signaling	-1.61388
	NM_001256121.2|S100PBP|chr1|+	Leukocyte activation involved in immune response	1.45920914152905
	NM_001256121.2|S100PBP|chr1|+	Leukocyte mediated immunity	1.57060178341412
	NM_001256121.2|S100PBP|chr1|+	Leukocyte migration involved in inflammatory response	1.71534761819872
	NM_001256121.2|S100PBP|chr1|+	MHC class II antigen presentation	-1.73967
	NM_001256121.2|S100PBP|chr1|+	Myeloid leukocyte activation	1.57093346773071
	NM_001256121.2|S100PBP|chr1|+	Negative regulation of immune effector process	1.46771183245341
	NM_001256121.2|S100PBP|chr1|+	Negative regulation of immune response	-1.42314
	NM_001256121.2|S100PBP|chr1|+	Negative regulation of leukocyte activation	1.4552043522187
	NM_001256121.2|S100PBP|chr1|+	Signaling by the B Cell Receptor (BCR)	-2.13355
	NM_001256121.2|S100PBP|chr1|+	T cell differentiation	1.63244697614187
	NM_001256121.2|S100PBP|chr1|+	TCR signaling	-1.84259
	NM_001256121.2|S100PBP|chr1|+	TNFR2 non-canonical NF-kB pathway	-2.19034
	NM_001256121.2|S100PBP|chr1|+	Toll-like Receptor Cascades	-1.41487
	NM_001267548.3|ARFRP1|chr20|-	Activation of innate immune response	1.42088569610455
	NM_001267548.3|ARFRP1|chr20|-	Adaptive immune response based on somatic recombination of immune receptors built from immunoglobulin superfamily domains	1.50587248981662
	NM_001267548.3|ARFRP1|chr20|-	Alpha-beta T cell activation	1.62542841369419
	NM_001267548.3|ARFRP1|chr20|-	Antigen receptor-mediated signaling pathway	1.71436845141942
	NM_001267548.3|ARFRP1|chr20|-	Cell activation involved in immune response	1.47370935344999
	NM_001267548.3|ARFRP1|chr20|-	Class I MHC mediated antigen processing & presentation	-1.58075
	NM_001267548.3|ARFRP1|chr20|-	Fc epsilon receptor (FCERI) signaling	-3.14474
	NM_001267548.3|ARFRP1|chr20|-	Immunoregulatory interactions between a Lymphoid and a non-Lymphoid cell	1.74681419073918
	NM_001267548.3|ARFRP1|chr20|-	Inflammatory response to antigenic stimulus	1.59526894489661
	NM_001267548.3|ARFRP1|chr20|-	Innate immune response activating cell surface receptor signaling pathway	1.6571933713557
	NM_001267548.3|ARFRP1|chr20|-	Innate immune response-activating signaling pathway	1.47488711432686
	NM_001267548.3|ARFRP1|chr20|-	Interferon gamma signaling	1.4514748444188
	NM_001267548.3|ARFRP1|chr20|-	Leukocyte activation involved in immune response	1.4668750179911
	NM_001267548.3|ARFRP1|chr20|-	Leukocyte mediated immunity	1.55735602746843
	NM_001267548.3|ARFRP1|chr20|-	MHC class II antigen presentation	-1.55954
	NM_001267548.3|ARFRP1|chr20|-	Myeloid leukocyte activation	1.42413051983611
	NM_001267548.3|ARFRP1|chr20|-	Neutrophil degranulation	-1.6894
	NM_001267548.3|ARFRP1|chr20|-	Signaling by the B Cell Receptor (BCR)	-1.78589
	NM_001267548.3|ARFRP1|chr20|-	T cell differentiation	1.51274521887409
	NM_001267548.3|ARFRP1|chr20|-	TCR signaling	-1.58511
	NM_001267548.3|ARFRP1|chr20|-	TNFR2 non-canonical NF-kB pathway	-1.87082
	NM_001267548.3|ARFRP1|chr20|-	Toll-like Receptor Cascades	-1.53122
	NM_001270491.2|RPL13A|chr19|+	Activation of innate immune response	-1.72325
	NM_001270491.2|RPL13A|chr19|+	Adaptive immune response based on somatic recombination of immune receptors built from immunoglobulin superfamily domains	-1.83946
	NM_001270491.2|RPL13A|chr19|+	Antigen processing and presentation	-2.2253
	NM_001270491.2|RPL13A|chr19|+	Antigen receptor-mediated signaling pathway	-1.59094
	NM_001270491.2|RPL13A|chr19|+	Antimicrobial humoral response	-1.4471
	NM_001270491.2|RPL13A|chr19|+	Antimicrobial peptides	-1.52141
	NM_001270491.2|RPL13A|chr19|+	C-type lectin receptors (CLRs)	-1.72561
	NM_001270491.2|RPL13A|chr19|+	Class I MHC mediated antigen processing & presentation	-1.36861
	NM_001270491.2|RPL13A|chr19|+	Fcgamma receptor (FCGR) dependent phagocytosis	-1.76556
	NM_001270491.2|RPL13A|chr19|+	Immunoregulatory interactions between a Lymphoid and a non-Lymphoid cell	-1.77627
	NM_001270491.2|RPL13A|chr19|+	Innate immune response activating cell surface receptor signaling pathway	-1.84716
	NM_001270491.2|RPL13A|chr19|+	Innate immune response-activating signaling pathway	-1.84381
	NM_001270491.2|RPL13A|chr19|+	Interferon alpha/beta signaling	-3.35412
	NM_001270491.2|RPL13A|chr19|+	Interferon gamma signaling	-1.92288
	NM_001270491.2|RPL13A|chr19|+	Interleukin-1 family signaling	-1.49778
	NM_001270491.2|RPL13A|chr19|+	Interleukin-10 signaling	-2.06359
	NM_001270491.2|RPL13A|chr19|+	Leukocyte activation involved in inflammatory response	-1.79746
	NM_001270491.2|RPL13A|chr19|+	Leukocyte chemotaxis	-1.94682
	NM_001270491.2|RPL13A|chr19|+	Leukocyte mediated immunity	-1.71877
	NM_001270491.2|RPL13A|chr19|+	Mononuclear cell migration	-1.77844
	NM_001270491.2|RPL13A|chr19|+	Myeloid leukocyte activation	-1.81493
	NM_001270491.2|RPL13A|chr19|+	Myeloid leukocyte migration	-1.82413
	NM_001270491.2|RPL13A|chr19|+	Negative regulation of immune effector process	-1.67034
	NM_001270491.2|RPL13A|chr19|+	Negative regulation of immune response	-1.63505
	NM_001270491.2|RPL13A|chr19|+	Neutrophil degranulation	-1.92863
	NM_001270491.2|RPL13A|chr19|+	Organ or tissue specific immune response	-1.68596
	NM_001270491.2|RPL13A|chr19|+	ROS and RNS production in phagocytes	-1.88604
	NM_001270491.2|RPL13A|chr19|+	Signaling by the B Cell Receptor (BCR)	-1.62916
	NM_001270491.2|RPL13A|chr19|+	TCR signaling	-1.55914
	NM_001270491.2|RPL13A|chr19|+	Toll-like Receptor Cascades	-1.59437
	NM_001271840.1|IKZF5|chr10|-	Activation of innate immune response	-0.138106
	NM_001271840.1|IKZF5|chr10|-	Adaptive immune response based on somatic recombination of immune receptors built from immunoglobulin superfamily domains	0.1310346673553
	NM_001271840.1|IKZF5|chr10|-	Alpha-beta T cell activation	1.67061876374955
	NM_001271840.1|IKZF5|chr10|-	Antigen receptor-mediated signaling pathway	0.34349037204809
	NM_001271840.1|IKZF5|chr10|-	Antiviral innate immune response	-1.75287
	NM_001271840.1|IKZF5|chr10|-	C-type lectin receptors (CLRs)	-1.90728
	NM_001271840.1|IKZF5|chr10|-	Cell activation involved in immune response	1.47251205822486
	NM_001271840.1|IKZF5|chr10|-	Complement activation	-1.54454
	NM_001271840.1|IKZF5|chr10|-	Complement activation, classical pathway	-1.66775
	NM_001271840.1|IKZF5|chr10|-	Complement cascade	-1.56077
	NM_001271840.1|IKZF5|chr10|-	Fc epsilon receptor (FCERI) signaling	-1.80537
	NM_001271840.1|IKZF5|chr10|-	Fcgamma receptor (FCGR) dependent phagocytosis	-1.45014
	NM_001271840.1|IKZF5|chr10|-	Immunoregulatory interactions between a Lymphoid and a non-Lymphoid cell	1.96312381221712
	NM_001271840.1|IKZF5|chr10|-	Inflammatory response to antigenic stimulus	-1.74799
	NM_001271840.1|IKZF5|chr10|-	Innate immune response activating cell surface receptor signaling pathway	0.15697769024475
	NM_001271840.1|IKZF5|chr10|-	Innate immune response-activating signaling pathway	-0.142897
	NM_001271840.1|IKZF5|chr10|-	Interferon alpha/beta signaling	-1.9358
	NM_001271840.1|IKZF5|chr10|-	Interferon gamma signaling	-0.090592
	NM_001271840.1|IKZF5|chr10|-	Interleukin-1 family signaling	-1.67266
	NM_001271840.1|IKZF5|chr10|-	Leukocyte activation involved in immune response	1.47557283461383
	NM_001271840.1|IKZF5|chr10|-	Leukocyte activation involved in inflammatory response	1.75562190885686
	NM_001271840.1|IKZF5|chr10|-	Leukocyte mediated immunity	1.72646184779295
	NM_001271840.1|IKZF5|chr10|-	Leukocyte migration involved in inflammatory response	1.75110558462165
	NM_001271840.1|IKZF5|chr10|-	MHC class II antigen presentation	-1.73381
	NM_001271840.1|IKZF5|chr10|-	Mononuclear cell migration	1.46854241618336
	NM_001271840.1|IKZF5|chr10|-	Myeloid leukocyte activation	-0.142023
	NM_001271840.1|IKZF5|chr10|-	Myeloid leukocyte migration	-1.37552
	NM_001271840.1|IKZF5|chr10|-	Negative regulation of hemopoiesis	-1.56767
	NM_001271840.1|IKZF5|chr10|-	Negative regulation of immune effector process	-1.55581
	NM_001271840.1|IKZF5|chr10|-	Negative regulation of immune response	-1.59865
	NM_001271840.1|IKZF5|chr10|-	Negative regulation of leukocyte activation	-1.38505
	NM_001271840.1|IKZF5|chr10|-	Neutrophil degranulation	-1.53136
	NM_001271840.1|IKZF5|chr10|-	Signaling by the B Cell Receptor (BCR)	-2.06178
	NM_001271840.1|IKZF5|chr10|-	T cell differentiation	1.51395193581862
	NM_001271840.1|IKZF5|chr10|-	TCR signaling	-1.74282
	NM_001271840.1|IKZF5|chr10|-	TNFR2 non-canonical NF-kB pathway	-1.98718
	NM_001271840.1|IKZF5|chr10|-	Toll-like Receptor Cascades	-1.50745
	NM_001278618.2|PTPN1|chr20|+	Activation of innate immune response	1.65624504627153
	NM_001278618.2|PTPN1|chr20|+	Adaptive immune response based on somatic recombination of immune receptors built from immunoglobulin superfamily domains	1.60894951419672
	NM_001278618.2|PTPN1|chr20|+	Alpha-beta T cell activation	1.78018033857319
	NM_001278618.2|PTPN1|chr20|+	Antigen processing and presentation	1.56155595209466
	NM_001278618.2|PTPN1|chr20|+	Antigen receptor-mediated signaling pathway	1.79612433997542
	NM_001278618.2|PTPN1|chr20|+	Antiviral innate immune response	1.67678428731867
	NM_001278618.2|PTPN1|chr20|+	Antiviral mechanism by IFN-stimulated genes	-1.49202
	NM_001278618.2|PTPN1|chr20|+	C-type lectin receptors (CLRs)	-2.03393
	NM_001278618.2|PTPN1|chr20|+	Class I MHC mediated antigen processing & presentation	0.0659022195891099
	NM_001278618.2|PTPN1|chr20|+	DDX58/IFIH1-mediated induction of interferon-alpha/beta	1.71134657350418
	NM_001278618.2|PTPN1|chr20|+	Fc epsilon receptor (FCERI) signaling	-0.470453
	NM_001278618.2|PTPN1|chr20|+	Immunoregulatory interactions between a Lymphoid and a non-Lymphoid cell	2.03350823573259
	NM_001278618.2|PTPN1|chr20|+	Inflammatory response to antigenic stimulus	1.74474486974073
	NM_001278618.2|PTPN1|chr20|+	Innate immune response activating cell surface receptor signaling pathway	1.79065961591126
	NM_001278618.2|PTPN1|chr20|+	Innate immune response-activating signaling pathway	3.30803010680285
	NM_001278618.2|PTPN1|chr20|+	Interferon alpha/beta signaling	2.25253364630486
	NM_001278618.2|PTPN1|chr20|+	Interferon gamma signaling	1.88693730032519
	NM_001278618.2|PTPN1|chr20|+	Interleukin-1 family signaling	-0.178521
	NM_001278618.2|PTPN1|chr20|+	Interleukin-2 family signaling	1.95655590671837
	NM_001278618.2|PTPN1|chr20|+	Interleukin-3, Interleukin-5 and GM-CSF signaling	1.67148479158875
	NM_001278618.2|PTPN1|chr20|+	Leukocyte activation involved in inflammatory response	1.76780153437454
	NM_001278618.2|PTPN1|chr20|+	Leukocyte mediated immunity	1.63872879815737
	NM_001278618.2|PTPN1|chr20|+	MHC class II antigen presentation	-1.62192
	NM_001278618.2|PTPN1|chr20|+	Myeloid leukocyte activation	3.28496651500454
	NM_001278618.2|PTPN1|chr20|+	Negative regulation of immune response	1.51698871474625
	NM_001278618.2|PTPN1|chr20|+	Neutrophil degranulation	1.58444974402528
	NM_001278618.2|PTPN1|chr20|+	Nucleotide-binding domain, leucine rich repeat containing receptor (NLR) signaling pathways	1.68891541418478
	NM_001278618.2|PTPN1|chr20|+	Signaling by the B Cell Receptor (BCR)	-0.767915
	NM_001278618.2|PTPN1|chr20|+	T cell differentiation	1.59375406158386
	NM_001278618.2|PTPN1|chr20|+	TCR signaling	-1.90059
	NM_001278618.2|PTPN1|chr20|+	TNFR2 non-canonical NF-kB pathway	-2.24871
	NM_001278618.2|PTPN1|chr20|+	Toll-like Receptor Cascades	1.51522448474478
	NM_001282982.2|TLE3|chr15|-	Activation of innate immune response	-1.72366
	NM_001282982.2|TLE3|chr15|-	Adaptive immune response based on somatic recombination of immune receptors built from immunoglobulin superfamily domains	-1.6076
	NM_001282982.2|TLE3|chr15|-	Alpha-beta T cell activation	1.62121108609574
	NM_001282982.2|TLE3|chr15|-	Antigen processing and presentation	-1.59369
	NM_001282982.2|TLE3|chr15|-	Antigen receptor-mediated signaling pathway	1.59892540005456
	NM_001282982.2|TLE3|chr15|-	C-type lectin receptors (CLRs)	-1.61891
	NM_001282982.2|TLE3|chr15|-	Class I MHC mediated antigen processing & presentation	-1.52331
	NM_001282982.2|TLE3|chr15|-	DDX58/IFIH1-mediated induction of interferon-alpha/beta	-1.54832
	NM_001282982.2|TLE3|chr15|-	Fc epsilon receptor (FCERI) signaling	-1.66931
	NM_001282982.2|TLE3|chr15|-	Fcgamma receptor (FCGR) dependent phagocytosis	-1.64215
	NM_001282982.2|TLE3|chr15|-	Immunoregulatory interactions between a Lymphoid and a non-Lymphoid cell	1.59348790964307
	NM_001282982.2|TLE3|chr15|-	Innate immune response activating cell surface receptor signaling pathway	0.000488079561500099
	NM_001282982.2|TLE3|chr15|-	Innate immune response-activating signaling pathway	-0.353464
	NM_001282982.2|TLE3|chr15|-	Interferon alpha/beta signaling	-1.80135
	NM_001282982.2|TLE3|chr15|-	Interferon gamma signaling	-1.83723
	NM_001282982.2|TLE3|chr15|-	Interleukin-1 family signaling	-1.61752
	NM_001282982.2|TLE3|chr15|-	Interleukin-10 signaling	-1.77969
	NM_001282982.2|TLE3|chr15|-	Interleukin-2 family signaling	-1.70687
	NM_001282982.2|TLE3|chr15|-	Interleukin-3, Interleukin-5 and GM-CSF signaling	-1.74663
	NM_001282982.2|TLE3|chr15|-	Interleukin-4 and Interleukin-13 signaling	-1.8578
	NM_001282982.2|TLE3|chr15|-	Leukocyte chemotaxis	-1.55931
	NM_001282982.2|TLE3|chr15|-	Leukocyte homeostasis	-1.51687
	NM_001282982.2|TLE3|chr15|-	Myeloid leukocyte activation	-1.49651
	NM_001282982.2|TLE3|chr15|-	Myeloid leukocyte migration	-1.88426
	NM_001282982.2|TLE3|chr15|-	Negative regulation of immune effector process	-1.63154
	NM_001282982.2|TLE3|chr15|-	Negative regulation of immune response	-1.70585
	NM_001282982.2|TLE3|chr15|-	Neutrophil degranulation	-1.76333
	NM_001282982.2|TLE3|chr15|-	Nucleotide-binding domain, leucine rich repeat containing receptor (NLR) signaling pathways	-1.62094
	NM_001282982.2|TLE3|chr15|-	Signaling by the B Cell Receptor (BCR)	-3.62086
	NM_001282982.2|TLE3|chr15|-	T cell differentiation	1.47957740237736
	NM_001282982.2|TLE3|chr15|-	TCR signaling	-1.62251
	NM_001282982.2|TLE3|chr15|-	TNFR2 non-canonical NF-kB pathway	-1.78677
	NM_001282982.2|TLE3|chr15|-	Toll-like Receptor Cascades	-1.60861
	NM_001284303.2|TBC1D22A|chr22|+	Activation of innate immune response	-1.56762
	NM_001284303.2|TBC1D22A|chr22|+	Adaptive immune response based on somatic recombination of immune receptors built from immunoglobulin superfamily domains	-0.0458305
	NM_001284303.2|TBC1D22A|chr22|+	Alpha-beta T cell activation	1.55196435701008
	NM_001284303.2|TBC1D22A|chr22|+	Antigen receptor-mediated signaling pathway	1.52478447865713
	NM_001284303.2|TBC1D22A|chr22|+	Antiviral innate immune response	-1.72985
	NM_001284303.2|TBC1D22A|chr22|+	B cell activation	1.31513593864336
	NM_001284303.2|TBC1D22A|chr22|+	Cell activation involved in immune response	1.32450730475764
	NM_001284303.2|TBC1D22A|chr22|+	Complement activation	-1.648
	NM_001284303.2|TBC1D22A|chr22|+	Complement activation, classical pathway	-1.85636
	NM_001284303.2|TBC1D22A|chr22|+	Complement cascade	-1.61463
	NM_001284303.2|TBC1D22A|chr22|+	Immunoregulatory interactions between a Lymphoid and a non-Lymphoid cell	1.49726368677924
	NM_001284303.2|TBC1D22A|chr22|+	Innate immune response activating cell surface receptor signaling pathway	-1.5845
	NM_001284303.2|TBC1D22A|chr22|+	Innate immune response-activating signaling pathway	-1.59645
	NM_001284303.2|TBC1D22A|chr22|+	Interferon alpha/beta signaling	-1.90627
	NM_001284303.2|TBC1D22A|chr22|+	Interferon gamma signaling	-1.6231
	NM_001284303.2|TBC1D22A|chr22|+	Leukocyte activation involved in immune response	1.35060905106471
	NM_001284303.2|TBC1D22A|chr22|+	Leukocyte mediated immunity	1.3897957665401
	NM_001284303.2|TBC1D22A|chr22|+	Myeloid leukocyte activation	-1.46834
	NM_001284303.2|TBC1D22A|chr22|+	Negative regulation of immune response	-1.52492
	NM_001284303.2|TBC1D22A|chr22|+	Neutrophil degranulation	-1.56434
	NM_001284303.2|TBC1D22A|chr22|+	ROS and RNS production in phagocytes	-1.59228
	NM_001284303.2|TBC1D22A|chr22|+	T cell differentiation	1.41359982726652
	NM_001284303.2|TBC1D22A|chr22|+	Toll-like Receptor Cascades	-1.47545
	NM_001284316.2|ACSF3|chr16|+	Activation of innate immune response	1.42570519198866
	NM_001284316.2|ACSF3|chr16|+	Alpha-beta T cell activation	1.70001984800657
	NM_001284316.2|ACSF3|chr16|+	Antigen receptor-mediated signaling pathway	1.76285034283296
	NM_001284316.2|ACSF3|chr16|+	Antimicrobial humoral response	1.68533208518476
	NM_001284316.2|ACSF3|chr16|+	Antiviral innate immune response	1.62551591188497
	NM_001284316.2|ACSF3|chr16|+	Antiviral mechanism by IFN-stimulated genes	1.40601188771878
	NM_001284316.2|ACSF3|chr16|+	C-type lectin receptors (CLRs)	1.4774319872515
	NM_001284316.2|ACSF3|chr16|+	Cell activation involved in immune response	1.44677825048951
	NM_001284316.2|ACSF3|chr16|+	Class I MHC mediated antigen processing & presentation	1.42394612803669
	NM_001284316.2|ACSF3|chr16|+	Immunoregulatory interactions between a Lymphoid and a non-Lymphoid cell	1.75437112686489
	NM_001284316.2|ACSF3|chr16|+	Inflammatory response to antigenic stimulus	1.61635908090884
	NM_001284316.2|ACSF3|chr16|+	Innate immune response activating cell surface receptor signaling pathway	1.59830397575703
	NM_001284316.2|ACSF3|chr16|+	Innate immune response in mucosa	1.69555699666966
	NM_001284316.2|ACSF3|chr16|+	Innate immune response-activating signaling pathway	1.47776378037029
	NM_001284316.2|ACSF3|chr16|+	Interferon alpha/beta signaling	1.92271857881139
	NM_001284316.2|ACSF3|chr16|+	Interferon gamma signaling	1.7860325240335
	NM_001284316.2|ACSF3|chr16|+	Interleukin-1 family signaling	1.5403136806445
	NM_001284316.2|ACSF3|chr16|+	Interleukin-10 signaling	1.74581171355738
	NM_001284316.2|ACSF3|chr16|+	Leukocyte activation involved in immune response	1.43690091985826
	NM_001284316.2|ACSF3|chr16|+	Leukocyte chemotaxis	1.69532435182413
	NM_001284316.2|ACSF3|chr16|+	Leukocyte mediated immunity	1.50438564186599
	NM_001284316.2|ACSF3|chr16|+	Mononuclear cell migration	1.63788967294276
	NM_001284316.2|ACSF3|chr16|+	Myeloid leukocyte activation	1.45353867486187
	NM_001284316.2|ACSF3|chr16|+	Myeloid leukocyte migration	1.6858244083148
	NM_001284316.2|ACSF3|chr16|+	Negative regulation of immune response	1.46589658599381
	NM_001284316.2|ACSF3|chr16|+	Negative regulation of leukocyte activation	1.3637900521983
	NM_001284316.2|ACSF3|chr16|+	Neutrophil degranulation	1.39925100172926
	NM_001284316.2|ACSF3|chr16|+	Organ or tissue specific immune response	1.71677753643017
	NM_001284316.2|ACSF3|chr16|+	Signaling by the B Cell Receptor (BCR)	-1.75213
	NM_001284316.2|ACSF3|chr16|+	T cell differentiation	1.53006558481418
	NM_001284316.2|ACSF3|chr16|+	TCR signaling	1.56950871428298
	NM_001284316.2|ACSF3|chr16|+	TNFR2 non-canonical NF-kB pathway	-0.21544
	NM_001286631.2|RBM26|chr13|-	Alpha-beta T cell activation	-0.0899034
	NM_001286631.2|RBM26|chr13|-	Antigen receptor-mediated signaling pathway	1.73610193251562
	NM_001286631.2|RBM26|chr13|-	Antiviral mechanism by IFN-stimulated genes	-1.49607
	NM_001286631.2|RBM26|chr13|-	C-type lectin receptors (CLRs)	-2.11573
	NM_001286631.2|RBM26|chr13|-	DDX58/IFIH1-mediated induction of interferon-alpha/beta	-1.77121
	NM_001286631.2|RBM26|chr13|-	Fc epsilon receptor (FCERI) signaling	-2.0041
	NM_001286631.2|RBM26|chr13|-	Immunoregulatory interactions between a Lymphoid and a non-Lymphoid cell	1.87250311093158
	NM_001286631.2|RBM26|chr13|-	Innate immune response activating cell surface receptor signaling pathway	1.71815465701574
	NM_001286631.2|RBM26|chr13|-	Interleukin-1 family signaling	-1.8392
	NM_001286631.2|RBM26|chr13|-	Interleukin-4 and Interleukin-13 signaling	-1.84146
	NM_001286631.2|RBM26|chr13|-	Leukocyte chemotaxis	-1.52201
	NM_001286631.2|RBM26|chr13|-	Leukocyte mediated immunity	1.5298927713822
	NM_001286631.2|RBM26|chr13|-	MHC class II antigen presentation	-1.67379
	NM_001286631.2|RBM26|chr13|-	Myeloid leukocyte migration	-1.70267
	NM_001286631.2|RBM26|chr13|-	Negative regulation of immune effector process	-1.59131
	NM_001286631.2|RBM26|chr13|-	Negative regulation of immune response	-1.49409
	NM_001286631.2|RBM26|chr13|-	Signaling by the B Cell Receptor (BCR)	-2.23821
	NM_001286631.2|RBM26|chr13|-	T cell differentiation	-0.0705088
	NM_001286631.2|RBM26|chr13|-	TCR signaling	-1.97395
	NM_001286631.2|RBM26|chr13|-	TNFR2 non-canonical NF-kB pathway	-2.314
	NM_001286631.2|RBM26|chr13|-	Toll-like Receptor Cascades	-1.48231
	NM_001286837.3|RNASEH1|chr2|-	Activation of innate immune response	-1.67623
	NM_001286837.3|RNASEH1|chr2|-	Alpha-beta T cell activation	1.37846814296675
	NM_001286837.3|RNASEH1|chr2|-	Antigen receptor-mediated signaling pathway	1.43719
	NM_001286837.3|RNASEH1|chr2|-	Class I MHC mediated antigen processing & presentation	-1.43182
	NM_001286837.3|RNASEH1|chr2|-	Complement activation, classical pathway	-1.82061
	NM_001286837.3|RNASEH1|chr2|-	DDX58/IFIH1-mediated induction of interferon-alpha/beta	-1.59017
	NM_001286837.3|RNASEH1|chr2|-	Fc epsilon receptor (FCERI) signaling	-1.4137
	NM_001286837.3|RNASEH1|chr2|-	Immunoregulatory interactions between a Lymphoid and a non-Lymphoid cell	1.47342248620369
	NM_001286837.3|RNASEH1|chr2|-	Innate immune response activating cell surface receptor signaling pathway	-0.120649
	NM_001286837.3|RNASEH1|chr2|-	Innate immune response-activating signaling pathway	-1.74374
	NM_001286837.3|RNASEH1|chr2|-	Interferon alpha/beta signaling	-1.56005
	NM_001286837.3|RNASEH1|chr2|-	Interferon gamma signaling	-1.57912
	NM_001286837.3|RNASEH1|chr2|-	Interleukin-17 signaling	-1.48245
	NM_001286837.3|RNASEH1|chr2|-	Interleukin-2 family signaling	-1.63952
	NM_001286837.3|RNASEH1|chr2|-	Interleukin-3, Interleukin-5 and GM-CSF signaling	-1.58133
	NM_001286837.3|RNASEH1|chr2|-	Leukocyte homeostasis	-1.49393
	NM_001286837.3|RNASEH1|chr2|-	Leukocyte mediated immunity	1.31816077434561
	NM_001286837.3|RNASEH1|chr2|-	Myeloid leukocyte activation	-1.63019
	NM_001286837.3|RNASEH1|chr2|-	Negative regulation of immune response	-1.38647
	NM_001286837.3|RNASEH1|chr2|-	Neutrophil degranulation	-1.50675
	NM_001286837.3|RNASEH1|chr2|-	T cell differentiation	1.29938364684564
	NM_001286837.3|RNASEH1|chr2|-	Toll-like Receptor Cascades	-1.52464
	NM_001287237.2|COMMD5|chr8|-	Activation of innate immune response	-1.45277
	NM_001287237.2|COMMD5|chr8|-	Adaptive immune response based on somatic recombination of immune receptors built from immunoglobulin superfamily domains	-1.45852
	NM_001287237.2|COMMD5|chr8|-	Alpha-beta T cell activation	-0.0460807
	NM_001287237.2|COMMD5|chr8|-	Antigen processing and presentation	1.61783747399945
	NM_001287237.2|COMMD5|chr8|-	Antigen receptor-mediated signaling pathway	-0.182141
	NM_001287237.2|COMMD5|chr8|-	Antimicrobial humoral response	1.65372532893284
	NM_001287237.2|COMMD5|chr8|-	Cell activation involved in immune response	-1.41262
	NM_001287237.2|COMMD5|chr8|-	Fc epsilon receptor (FCERI) signaling	1.58600170020107
	NM_001287237.2|COMMD5|chr8|-	Immunoregulatory interactions between a Lymphoid and a non-Lymphoid cell	-1.80134
	NM_001287237.2|COMMD5|chr8|-	Innate immune response activating cell surface receptor signaling pathway	0.12316903980536
	NM_001287237.2|COMMD5|chr8|-	Innate immune response-activating signaling pathway	0.18900813776453
	NM_001287237.2|COMMD5|chr8|-	Interferon gamma signaling	-1.61878
	NM_001287237.2|COMMD5|chr8|-	Interleukin-10 signaling	1.83763
	NM_001287237.2|COMMD5|chr8|-	Interleukin-4 and Interleukin-13 signaling	1.68446313417749
	NM_001287237.2|COMMD5|chr8|-	Leukocyte activation involved in immune response	-1.42828
	NM_001287237.2|COMMD5|chr8|-	Leukocyte mediated cytotoxicity	0.0745526892822002
	NM_001287237.2|COMMD5|chr8|-	Leukocyte mediated immunity	-1.59369
	NM_001287237.2|COMMD5|chr8|-	Myeloid leukocyte migration	1.68959464237627
	NM_001287237.2|COMMD5|chr8|-	Natural killer cell mediated immunity	-1.65556
	NM_001287237.2|COMMD5|chr8|-	Negative regulation of immune effector process	1.78409396742991
	NM_001287237.2|COMMD5|chr8|-	Negative regulation of leukocyte activation	-1.44665
	NM_001287237.2|COMMD5|chr8|-	Signaling by the B Cell Receptor (BCR)	1.73456187231597
	NM_001287237.2|COMMD5|chr8|-	T cell differentiation	-1.60839
	NM_001287237.2|COMMD5|chr8|-	TNFR2 non-canonical NF-kB pathway	1.58826936828875
	NM_001291825.1|GRAP2|chr22|+	Activation of innate immune response	1.41165056142966
	NM_001291825.1|GRAP2|chr22|+	Antigen processing and presentation	-2.17596
	NM_001291825.1|GRAP2|chr22|+	Antiviral mechanism by IFN-stimulated genes	-0.453927
	NM_001291825.1|GRAP2|chr22|+	C-type lectin receptors (CLRs)	-2.27176
	NM_001291825.1|GRAP2|chr22|+	Class I MHC mediated antigen processing & presentation	-0.3632
	NM_001291825.1|GRAP2|chr22|+	Fc epsilon receptor (FCERI) signaling	-2.05127
	NM_001291825.1|GRAP2|chr22|+	Fcgamma receptor (FCGR) dependent phagocytosis	-1.96385
	NM_001291825.1|GRAP2|chr22|+	Innate immune response-activating signaling pathway	1.45868861449391
	NM_001291825.1|GRAP2|chr22|+	Interferon alpha/beta signaling	2.2014149820001
	NM_001291825.1|GRAP2|chr22|+	Interferon gamma signaling	0.12431272641116
	NM_001291825.1|GRAP2|chr22|+	Interleukin-1 family signaling	-0.538481
	NM_001291825.1|GRAP2|chr22|+	Interleukin-10 signaling	-2.1608
	NM_001291825.1|GRAP2|chr22|+	Leukocyte chemotaxis	-1.68055
	NM_001291825.1|GRAP2|chr22|+	Leukocyte mediated cytotoxicity	1.57673245969729
	NM_001291825.1|GRAP2|chr22|+	MHC class II antigen presentation	-1.98544
	NM_001291825.1|GRAP2|chr22|+	Myeloid leukocyte migration	-1.67033
	NM_001291825.1|GRAP2|chr22|+	Neutrophil degranulation	-1.05759
	NM_001291825.1|GRAP2|chr22|+	ROS and RNS production in phagocytes	-2.06545
	NM_001291825.1|GRAP2|chr22|+	Signaling by the B Cell Receptor (BCR)	-2.45059
	NM_001291825.1|GRAP2|chr22|+	TCR signaling	-2.0932
	NM_001291825.1|GRAP2|chr22|+	TNFR2 non-canonical NF-kB pathway	-2.35043
	NM_001291866.2|GALNT2|chr1|+	Activation of innate immune response	-3.09583
	NM_001291866.2|GALNT2|chr1|+	Adaptive immune response based on somatic recombination of immune receptors built from immunoglobulin superfamily domains	-1.75046
	NM_001291866.2|GALNT2|chr1|+	Antigen processing and presentation	-3.72079
	NM_001291866.2|GALNT2|chr1|+	Antimicrobial humoral response	-1.4024
	NM_001291866.2|GALNT2|chr1|+	C-type lectin receptors (CLRs)	-3.52001
	NM_001291866.2|GALNT2|chr1|+	Class I MHC mediated antigen processing & presentation	-2.94045
	NM_001291866.2|GALNT2|chr1|+	DDX58/IFIH1-mediated induction of interferon-alpha/beta	-1.68423
	NM_001291866.2|GALNT2|chr1|+	Fc epsilon receptor (FCERI) signaling	-3.10975
	NM_001291866.2|GALNT2|chr1|+	Fcgamma receptor (FCGR) dependent phagocytosis	-1.91701
	NM_001291866.2|GALNT2|chr1|+	Immunoregulatory interactions between a Lymphoid and a non-Lymphoid cell	-1.80306
	NM_001291866.2|GALNT2|chr1|+	Innate immune response activating cell surface receptor signaling pathway	-1.54843
	NM_001291866.2|GALNT2|chr1|+	Innate immune response in mucosa	-1.8594
	NM_001291866.2|GALNT2|chr1|+	Innate immune response-activating signaling pathway	-3.3195
	NM_001291866.2|GALNT2|chr1|+	Interferon alpha/beta signaling	-1.80883
	NM_001291866.2|GALNT2|chr1|+	Interferon gamma signaling	-3.6909
	NM_001291866.2|GALNT2|chr1|+	Interleukin-1 family signaling	-3.50493
	NM_001291866.2|GALNT2|chr1|+	Interleukin-10 signaling	-2.24566
	NM_001291866.2|GALNT2|chr1|+	Interleukin-4 and Interleukin-13 signaling	-1.69627
	NM_001291866.2|GALNT2|chr1|+	Leukocyte activation involved in inflammatory response	-3.6454
	NM_001291866.2|GALNT2|chr1|+	Leukocyte chemotaxis	-3.56771
	NM_001291866.2|GALNT2|chr1|+	Leukocyte mediated immunity	-3.10817
	NM_001291866.2|GALNT2|chr1|+	MHC class II antigen presentation	-1.7394
	NM_001291866.2|GALNT2|chr1|+	Mononuclear cell migration	-1.92073
	NM_001291866.2|GALNT2|chr1|+	Myeloid leukocyte activation	-3.49962
	NM_001291866.2|GALNT2|chr1|+	Myeloid leukocyte migration	-3.52294
	NM_001291866.2|GALNT2|chr1|+	Negative regulation of immune effector process	-1.72608
	NM_001291866.2|GALNT2|chr1|+	Negative regulation of immune response	-3.16392
	NM_001291866.2|GALNT2|chr1|+	Neutrophil degranulation	-4.2986
	NM_001291866.2|GALNT2|chr1|+	Nucleotide-binding domain, leucine rich repeat containing receptor (NLR) signaling pathways	-1.63731
	NM_001291866.2|GALNT2|chr1|+	Organ or tissue specific immune response	-1.86633
	NM_001291866.2|GALNT2|chr1|+	ROS and RNS production in phagocytes	-3.7415
	NM_001291866.2|GALNT2|chr1|+	Signaling by the B Cell Receptor (BCR)	-3.60797
	NM_001291866.2|GALNT2|chr1|+	TCR signaling	-3.14288
	NM_001291866.2|GALNT2|chr1|+	TNFR2 non-canonical NF-kB pathway	-3.48515
	NM_001291866.2|GALNT2|chr1|+	Toll-like Receptor Cascades	-1.61683
	NM_001297714.2|SWAP70|chr11|+	Activation of innate immune response	-0.0296633
	NM_001297714.2|SWAP70|chr11|+	Adaptive immune response based on somatic recombination of immune receptors built from immunoglobulin superfamily domains	1.6995156398882
	NM_001297714.2|SWAP70|chr11|+	Alpha-beta T cell activation	1.7074115382637
	NM_001297714.2|SWAP70|chr11|+	Antigen receptor-mediated signaling pathway	1.61531638953789
	NM_001297714.2|SWAP70|chr11|+	B cell activation	1.45720522319996
	NM_001297714.2|SWAP70|chr11|+	Cell activation involved in immune response	1.52484685787808
	NM_001297714.2|SWAP70|chr11|+	Class I MHC mediated antigen processing & presentation	-1.29769
	NM_001297714.2|SWAP70|chr11|+	Complement activation	-1.77648
	NM_001297714.2|SWAP70|chr11|+	Complement activation, classical pathway	-1.86201
	NM_001297714.2|SWAP70|chr11|+	Complement cascade	-1.60993
	NM_001297714.2|SWAP70|chr11|+	Immunoregulatory interactions between a Lymphoid and a non-Lymphoid cell	1.81231902023406
	NM_001297714.2|SWAP70|chr11|+	Innate immune response activating cell surface receptor signaling pathway	1.52514094647338
	NM_001297714.2|SWAP70|chr11|+	Innate immune response-activating signaling pathway	-0.00476459
	NM_001297714.2|SWAP70|chr11|+	Interferon alpha/beta signaling	-1.47217
	NM_001297714.2|SWAP70|chr11|+	Interferon gamma signaling	-0.128583
	NM_001297714.2|SWAP70|chr11|+	Leukocyte activation involved in immune response	1.52964643255658
	NM_001297714.2|SWAP70|chr11|+	Leukocyte homeostasis	1.45861268596051
	NM_001297714.2|SWAP70|chr11|+	Leukocyte mediated cytotoxicity	1.55505937523131
	NM_001297714.2|SWAP70|chr11|+	Leukocyte mediated immunity	1.64391082220071
	NM_001297714.2|SWAP70|chr11|+	Leukocyte migration involved in inflammatory response	1.70054009250423
	NM_001297714.2|SWAP70|chr11|+	Lymphocyte activation involved in immune response	1.49446436835325
	NM_001297714.2|SWAP70|chr11|+	Myeloid leukocyte activation	1.50976253645643
	NM_001297714.2|SWAP70|chr11|+	Natural killer cell mediated immunity	1.6316922222665
	NM_001297714.2|SWAP70|chr11|+	Negative regulation of immune effector process	1.49488301129524
	NM_001297714.2|SWAP70|chr11|+	T cell differentiation	1.5175799544756
	NM_001297714.2|SWAP70|chr11|+	Toll-like Receptor Cascades	-1.40449
	NM_001300.6|KLF6|chr10|-	Activation of innate immune response	1.5499
	NM_001300.6|KLF6|chr10|-	Adaptive immune response based on somatic recombination of immune receptors built from immunoglobulin superfamily domains	1.73732934179026
	NM_001300.6|KLF6|chr10|-	Antigen processing and presentation	2.29805756923911
	NM_001300.6|KLF6|chr10|-	Antiviral mechanism by IFN-stimulated genes	1.62338995160466
	NM_001300.6|KLF6|chr10|-	C-type lectin receptors (CLRs)	1.81775049344626
	NM_001300.6|KLF6|chr10|-	Fcgamma receptor (FCGR) dependent phagocytosis	1.85606528084933
	NM_001300.6|KLF6|chr10|-	Immunoregulatory interactions between a Lymphoid and a non-Lymphoid cell	1.69818007991379
	NM_001300.6|KLF6|chr10|-	Innate immune response-activating signaling pathway	1.60564909500174
	NM_001300.6|KLF6|chr10|-	Interferon alpha/beta signaling	1.91345518781391
	NM_001300.6|KLF6|chr10|-	Interferon gamma signaling	3.31886529494184
	NM_001300.6|KLF6|chr10|-	Interleukin-1 family signaling	1.66572120469252
	NM_001300.6|KLF6|chr10|-	Interleukin-10 signaling	2.14821894495098
	NM_001300.6|KLF6|chr10|-	Interleukin-4 and Interleukin-13 signaling	1.53455878256225
	NM_001300.6|KLF6|chr10|-	Leukocyte chemotaxis	1.92625388372657
	NM_001300.6|KLF6|chr10|-	Leukocyte mediated immunity	1.58841848664748
	NM_001300.6|KLF6|chr10|-	Mononuclear cell migration	1.73338419530465
	NM_001300.6|KLF6|chr10|-	Myeloid leukocyte activation	1.60943805851311
	NM_001300.6|KLF6|chr10|-	Myeloid leukocyte migration	1.78089664497393
	NM_001300.6|KLF6|chr10|-	Natural killer cell mediated immunity	1.74712546214226
	NM_001300.6|KLF6|chr10|-	Neutrophil degranulation	2.3965367463715
	NM_001300.6|KLF6|chr10|-	ROS and RNS production in phagocytes	2.00285961012722
	NM_001300.6|KLF6|chr10|-	Signaling by the B Cell Receptor (BCR)	1.83240513828589
	NM_001300.6|KLF6|chr10|-	TCR signaling	1.68426664955176
	NM_001300.6|KLF6|chr10|-	TNFR2 non-canonical NF-kB pathway	1.75453505726658
	NM_001304792.2|SENP6|chr6|+	Activation of innate immune response	-0.210243
	NM_001304792.2|SENP6|chr6|+	Adaptive immune response based on somatic recombination of immune receptors built from immunoglobulin superfamily domains	0.0165219789990301
	NM_001304792.2|SENP6|chr6|+	Alpha-beta T cell activation	1.73035704396811
	NM_001304792.2|SENP6|chr6|+	Antigen processing and presentation	-1.53159
	NM_001304792.2|SENP6|chr6|+	Antigen receptor-mediated signaling pathway	0.2600226376551
	NM_001304792.2|SENP6|chr6|+	Antimicrobial humoral response	-1.36489
	NM_001304792.2|SENP6|chr6|+	Antiviral mechanism by IFN-stimulated genes	-1.43139
	NM_001304792.2|SENP6|chr6|+	C-type lectin receptors (CLRs)	-3.35042
	NM_001304792.2|SENP6|chr6|+	Class I MHC mediated antigen processing & presentation	-1.40533
	NM_001304792.2|SENP6|chr6|+	Complement cascade	-1.51684
	NM_001304792.2|SENP6|chr6|+	DDX58/IFIH1-mediated induction of interferon-alpha/beta	-1.4921
	NM_001304792.2|SENP6|chr6|+	Fc epsilon receptor (FCERI) signaling	-3.24024
	NM_001304792.2|SENP6|chr6|+	Fcgamma receptor (FCGR) dependent phagocytosis	-1.70768
	NM_001304792.2|SENP6|chr6|+	Immunoregulatory interactions between a Lymphoid and a non-Lymphoid cell	0.35226568012174
	NM_001304792.2|SENP6|chr6|+	Inflammatory response to antigenic stimulus	-0.0157098
	NM_001304792.2|SENP6|chr6|+	Innate immune response activating cell surface receptor signaling pathway	0.11862721082449
	NM_001304792.2|SENP6|chr6|+	Innate immune response-activating signaling pathway	-0.183427
	NM_001304792.2|SENP6|chr6|+	Interferon alpha/beta signaling	-1.99857
	NM_001304792.2|SENP6|chr6|+	Interferon gamma signaling	-0.458485
	NM_001304792.2|SENP6|chr6|+	Interleukin-1 family signaling	-3.09201
	NM_001304792.2|SENP6|chr6|+	Interleukin-10 signaling	-1.67794
	NM_001304792.2|SENP6|chr6|+	Interleukin-2 family signaling	-1.73011
	NM_001304792.2|SENP6|chr6|+	Interleukin-3, Interleukin-5 and GM-CSF signaling	-1.6466
	NM_001304792.2|SENP6|chr6|+	Interleukin-4 and Interleukin-13 signaling	-1.69015
	NM_001304792.2|SENP6|chr6|+	Leukocyte activation involved in inflammatory response	-1.96813
	NM_001304792.2|SENP6|chr6|+	Leukocyte chemotaxis	-1.60578
	NM_001304792.2|SENP6|chr6|+	Leukocyte homeostasis	-1.41675
	NM_001304792.2|SENP6|chr6|+	Leukocyte mediated cytotoxicity	-1.50104
	NM_001304792.2|SENP6|chr6|+	Leukocyte mediated immunity	0.07643578848251
	NM_001304792.2|SENP6|chr6|+	Leukocyte migration involved in inflammatory response	-1.97824
	NM_001304792.2|SENP6|chr6|+	MHC class II antigen presentation	-3.10391
	NM_001304792.2|SENP6|chr6|+	Mononuclear cell migration	-1.49277
	NM_001304792.2|SENP6|chr6|+	Myeloid leukocyte activation	-0.200553
	NM_001304792.2|SENP6|chr6|+	Myeloid leukocyte migration	-1.67894
	NM_001304792.2|SENP6|chr6|+	Negative regulation of immune effector process	-1.54917
	NM_001304792.2|SENP6|chr6|+	Negative regulation of immune response	-1.61665
	NM_001304792.2|SENP6|chr6|+	Negative regulation of leukocyte activation	-1.40764
	NM_001304792.2|SENP6|chr6|+	Neutrophil degranulation	-1.91884
	NM_001304792.2|SENP6|chr6|+	Nucleotide-binding domain, leucine rich repeat containing receptor (NLR) signaling pathways	-1.67183
	NM_001304792.2|SENP6|chr6|+	Organ or tissue specific immune response	-1.59052
	NM_001304792.2|SENP6|chr6|+	ROS and RNS production in phagocytes	-1.70973
	NM_001304792.2|SENP6|chr6|+	Signaling by the B Cell Receptor (BCR)	-3.38145
	NM_001304792.2|SENP6|chr6|+	T cell differentiation	1.53390384345929
	NM_001304792.2|SENP6|chr6|+	TCR signaling	-3.08522
	NM_001304792.2|SENP6|chr6|+	TNFR2 non-canonical NF-kB pathway	-3.31241
	NM_001304792.2|SENP6|chr6|+	Toll-like Receptor Cascades	-1.56865
	NM_001306093.1|ZADH2|chr18|-	Activation of innate immune response	-2.21642
	NM_001306093.1|ZADH2|chr18|-	Adaptive immune response based on somatic recombination of immune receptors built from immunoglobulin superfamily domains	-1.69096
	NM_001306093.1|ZADH2|chr18|-	Alpha-beta T cell activation	-1.79572
	NM_001306093.1|ZADH2|chr18|-	Antigen processing and presentation	-1.78518
	NM_001306093.1|ZADH2|chr18|-	Antigen receptor-mediated signaling pathway	-1.63133
	NM_001306093.1|ZADH2|chr18|-	Antiviral innate immune response	-1.68547
	NM_001306093.1|ZADH2|chr18|-	Antiviral mechanism by IFN-stimulated genes	-1.83418
	NM_001306093.1|ZADH2|chr18|-	C-type lectin receptors (CLRs)	-1.70212
	NM_001306093.1|ZADH2|chr18|-	Class I MHC mediated antigen processing & presentation	-1.68095
	NM_001306093.1|ZADH2|chr18|-	Complement activation, classical pathway	-1.77758
	NM_001306093.1|ZADH2|chr18|-	Complement cascade	-1.64952
	NM_001306093.1|ZADH2|chr18|-	Fc epsilon receptor (FCERI) signaling	-1.8898
	NM_001306093.1|ZADH2|chr18|-	Fcgamma receptor (FCGR) dependent phagocytosis	-2.02321
	NM_001306093.1|ZADH2|chr18|-	Inflammatory response to antigenic stimulus	-1.73695
	NM_001306093.1|ZADH2|chr18|-	Innate immune response activating cell surface receptor signaling pathway	-1.92106
	NM_001306093.1|ZADH2|chr18|-	Innate immune response-activating signaling pathway	-2.16671
	NM_001306093.1|ZADH2|chr18|-	Interferon alpha/beta signaling	-1.91421
	NM_001306093.1|ZADH2|chr18|-	Interferon gamma signaling	-2.30195
	NM_001306093.1|ZADH2|chr18|-	Interleukin-1 family signaling	-3.37759
	NM_001306093.1|ZADH2|chr18|-	Interleukin-10 signaling	-3.58912
	NM_001306093.1|ZADH2|chr18|-	Leukocyte activation involved in inflammatory response	-1.77281
	NM_001306093.1|ZADH2|chr18|-	Leukocyte chemotaxis	-1.74601
	NM_001306093.1|ZADH2|chr18|-	Leukocyte mediated cytotoxicity	-1.87879
	NM_001306093.1|ZADH2|chr18|-	Leukocyte mediated immunity	-1.58933
	NM_001306093.1|ZADH2|chr18|-	MHC class II antigen presentation	-1.57822
	NM_001306093.1|ZADH2|chr18|-	Myeloid leukocyte activation	-3.59701
	NM_001306093.1|ZADH2|chr18|-	Myeloid leukocyte migration	-1.63022
	NM_001306093.1|ZADH2|chr18|-	Negative regulation of immune effector process	-1.59653
	NM_001306093.1|ZADH2|chr18|-	Negative regulation of immune response	-1.88112
	NM_001306093.1|ZADH2|chr18|-	Neutrophil degranulation	-2.47475
	NM_001306093.1|ZADH2|chr18|-	Nucleotide-binding domain, leucine rich repeat containing receptor (NLR) signaling pathways	-1.90239
	NM_001306093.1|ZADH2|chr18|-	Signaling by the B Cell Receptor (BCR)	-1.59439
	NM_001306093.1|ZADH2|chr18|-	T cell differentiation	-1.59138
	NM_001306093.1|ZADH2|chr18|-	TCR signaling	-3.19048
	NM_001306093.1|ZADH2|chr18|-	Toll-like Receptor Cascades	-1.97593
	NM_001308036.2|NCBP2|chr3|-	Activation of innate immune response	-1.69964
	NM_001308036.2|NCBP2|chr3|-	Alpha-beta T cell activation	1.56744161623134
	NM_001308036.2|NCBP2|chr3|-	Antigen receptor-mediated signaling pathway	1.63047262668854
	NM_001308036.2|NCBP2|chr3|-	Antiviral innate immune response	-1.83546
	NM_001308036.2|NCBP2|chr3|-	Antiviral mechanism by IFN-stimulated genes	-3.00955
	NM_001308036.2|NCBP2|chr3|-	C-type lectin receptors (CLRs)	-1.45834
	NM_001308036.2|NCBP2|chr3|-	Complement activation, classical pathway	-1.68085
	NM_001308036.2|NCBP2|chr3|-	Immunoregulatory interactions between a Lymphoid and a non-Lymphoid cell	1.55149876728827
	NM_001308036.2|NCBP2|chr3|-	Innate immune response in mucosa	-1.68501
	NM_001308036.2|NCBP2|chr3|-	Innate immune response-activating signaling pathway	-1.73439
	NM_001308036.2|NCBP2|chr3|-	Interferon alpha/beta signaling	-2.21284
	NM_001308036.2|NCBP2|chr3|-	Interferon gamma signaling	-1.92182
	NM_001308036.2|NCBP2|chr3|-	Interleukin-4 and Interleukin-13 signaling	-1.51472
	NM_001308036.2|NCBP2|chr3|-	Leukocyte chemotaxis	-1.58829
	NM_001308036.2|NCBP2|chr3|-	MHC class II antigen presentation	-1.77979
	NM_001308036.2|NCBP2|chr3|-	Myeloid leukocyte activation	-1.78629
	NM_001308036.2|NCBP2|chr3|-	Myeloid leukocyte migration	-1.49474
	NM_001308036.2|NCBP2|chr3|-	Negative regulation of immune response	-1.64479
	NM_001308036.2|NCBP2|chr3|-	Negative regulation of leukocyte activation	1.38567463091794
	NM_001308036.2|NCBP2|chr3|-	Neutrophil degranulation	-1.8499
	NM_001308036.2|NCBP2|chr3|-	Organ or tissue specific immune response	-2.03276
	NM_001308036.2|NCBP2|chr3|-	Signaling by the B Cell Receptor (BCR)	-1.4885
	NM_001308036.2|NCBP2|chr3|-	T cell differentiation	1.46735641387351
	NM_001308036.2|NCBP2|chr3|-	TCR signaling	-1.35621
	NM_001308036.2|NCBP2|chr3|-	TNFR2 non-canonical NF-kB pathway	-1.7507
	NM_001308036.2|NCBP2|chr3|-	Toll-like Receptor Cascades	-1.58175
	NM_001312691.1|TRIT1|chr1|-	Activation of innate immune response	-0.304763
	NM_001312691.1|TRIT1|chr1|-	Adaptive immune response based on somatic recombination of immune receptors built from immunoglobulin superfamily domains	1.5386978872442
	NM_001312691.1|TRIT1|chr1|-	Alpha-beta T cell activation	1.78355445969997
	NM_001312691.1|TRIT1|chr1|-	Antigen processing and presentation	-1.61653
	NM_001312691.1|TRIT1|chr1|-	Antigen receptor-mediated signaling pathway	1.85927709470514
	NM_001312691.1|TRIT1|chr1|-	C-type lectin receptors (CLRs)	-1.48039
	NM_001312691.1|TRIT1|chr1|-	Cell activation involved in immune response	1.45755599013432
	NM_001312691.1|TRIT1|chr1|-	Class I MHC mediated antigen processing & presentation	-1.44063
	NM_001312691.1|TRIT1|chr1|-	Fc epsilon receptor (FCERI) signaling	-1.55997
	NM_001312691.1|TRIT1|chr1|-	Fcgamma receptor (FCGR) dependent phagocytosis	-1.60359
	NM_001312691.1|TRIT1|chr1|-	Immunoregulatory interactions between a Lymphoid and a non-Lymphoid cell	1.93600732842206
	NM_001312691.1|TRIT1|chr1|-	Inflammatory response to antigenic stimulus	-1.67046
	NM_001312691.1|TRIT1|chr1|-	Innate immune response activating cell surface receptor signaling pathway	1.6375181049173
	NM_001312691.1|TRIT1|chr1|-	Innate immune response-activating signaling pathway	-0.22078
	NM_001312691.1|TRIT1|chr1|-	Interferon alpha/beta signaling	-1.99767
	NM_001312691.1|TRIT1|chr1|-	Interferon gamma signaling	-1.97828
	NM_001312691.1|TRIT1|chr1|-	Interleukin-1 family signaling	-1.64996
	NM_001312691.1|TRIT1|chr1|-	Leukocyte activation involved in immune response	1.45461027261121
	NM_001312691.1|TRIT1|chr1|-	Leukocyte activation involved in inflammatory response	-1.77547
	NM_001312691.1|TRIT1|chr1|-	Leukocyte mediated immunity	1.49406809474897
	NM_001312691.1|TRIT1|chr1|-	Leukocyte migration involved in inflammatory response	1.78411895627585
	NM_001312691.1|TRIT1|chr1|-	MHC class II antigen presentation	-1.76901
	NM_001312691.1|TRIT1|chr1|-	Myeloid leukocyte activation	-0.447813
	NM_001312691.1|TRIT1|chr1|-	Negative regulation of immune effector process	-1.56497
	NM_001312691.1|TRIT1|chr1|-	Negative regulation of immune response	-1.73196
	NM_001312691.1|TRIT1|chr1|-	Negative regulation of leukocyte activation	1.49653092121549
	NM_001312691.1|TRIT1|chr1|-	Neutrophil degranulation	-1.90884
	NM_001312691.1|TRIT1|chr1|-	T cell differentiation	1.5366069885035
	NM_001312691.1|TRIT1|chr1|-	TCR signaling	-1.47667
	NM_001312691.1|TRIT1|chr1|-	TNFR2 non-canonical NF-kB pathway	-1.65245
	NM_001312691.1|TRIT1|chr1|-	Toll-like Receptor Cascades	-1.60779
	NM_001317803.2|TMEM120A|chr7|-	Activation of innate immune response	0.21833125612303
	NM_001317803.2|TMEM120A|chr7|-	Adaptive immune response based on somatic recombination of immune receptors built from immunoglobulin superfamily domains	-1.41408
	NM_001317803.2|TMEM120A|chr7|-	Alpha-beta T cell activation	1.81457131796099
	NM_001317803.2|TMEM120A|chr7|-	Antigen receptor-mediated signaling pathway	1.72202629425076
	NM_001317803.2|TMEM120A|chr7|-	Antiviral innate immune response	-1.56117
	NM_001317803.2|TMEM120A|chr7|-	Antiviral mechanism by IFN-stimulated genes	-3.03839
	NM_001317803.2|TMEM120A|chr7|-	B cell activation	-1.48795
	NM_001317803.2|TMEM120A|chr7|-	B cell differentiation	-1.49419
	NM_001317803.2|TMEM120A|chr7|-	C-type lectin receptors (CLRs)	-1.87848
	NM_001317803.2|TMEM120A|chr7|-	Cell activation involved in immune response	-1.35163
	NM_001317803.2|TMEM120A|chr7|-	Class I MHC mediated antigen processing & presentation	-2.77234
	NM_001317803.2|TMEM120A|chr7|-	Complement activation	1.86158407070139
	NM_001317803.2|TMEM120A|chr7|-	DDX58/IFIH1-mediated induction of interferon-alpha/beta	-1.46869
	NM_001317803.2|TMEM120A|chr7|-	Fc epsilon receptor (FCERI) signaling	-2.02744
	NM_001317803.2|TMEM120A|chr7|-	Fcgamma receptor (FCGR) dependent phagocytosis	-1.53541
	NM_001317803.2|TMEM120A|chr7|-	Immunoregulatory interactions between a Lymphoid and a non-Lymphoid cell	2.06375829511235
	NM_001317803.2|TMEM120A|chr7|-	Inflammatory response to antigenic stimulus	-1.5723
	NM_001317803.2|TMEM120A|chr7|-	Innate immune response activating cell surface receptor signaling pathway	0.47886258704164
	NM_001317803.2|TMEM120A|chr7|-	Innate immune response-activating signaling pathway	0.45257680281069
	NM_001317803.2|TMEM120A|chr7|-	Interferon alpha/beta signaling	0.27329683766785
	NM_001317803.2|TMEM120A|chr7|-	Interferon gamma signaling	0.16137050198692
	NM_001317803.2|TMEM120A|chr7|-	Interleukin-1 family signaling	-1.61318
	NM_001317803.2|TMEM120A|chr7|-	Interleukin-4 and Interleukin-13 signaling	-1.40219
	NM_001317803.2|TMEM120A|chr7|-	Leukocyte migration involved in inflammatory response	1.94810145080946
	NM_001317803.2|TMEM120A|chr7|-	Lymphocyte activation involved in immune response	-1.35603
	NM_001317803.2|TMEM120A|chr7|-	MHC class II antigen presentation	-1.7502
	NM_001317803.2|TMEM120A|chr7|-	Myeloid leukocyte activation	1.85990158434335
	NM_001317803.2|TMEM120A|chr7|-	Negative regulation of hemopoiesis	1.69337742221124
	NM_001317803.2|TMEM120A|chr7|-	Negative regulation of immune response	-1.3531
	NM_001317803.2|TMEM120A|chr7|-	Negative regulation of leukocyte activation	1.53944681081989
	NM_001317803.2|TMEM120A|chr7|-	Neutrophil degranulation	-1.56953
	NM_001317803.2|TMEM120A|chr7|-	Signaling by the B Cell Receptor (BCR)	-2.15273
	NM_001317803.2|TMEM120A|chr7|-	TCR signaling	-1.86944
	NM_001317803.2|TMEM120A|chr7|-	TNFR2 non-canonical NF-kB pathway	-1.92157
	NM_001317803.2|TMEM120A|chr7|-	Toll-like Receptor Cascades	-1.3791
	NM_001318026.2|PPP4R2|chr3|+	Activation of innate immune response	-0.0567165
	NM_001318026.2|PPP4R2|chr3|+	Adaptive immune response based on somatic recombination of immune receptors built from immunoglobulin superfamily domains	1.62017585592887
	NM_001318026.2|PPP4R2|chr3|+	Alpha-beta T cell activation	1.72850123816851
	NM_001318026.2|PPP4R2|chr3|+	Antigen receptor-mediated signaling pathway	1.75316175454168
	NM_001318026.2|PPP4R2|chr3|+	C-type lectin receptors (CLRs)	-1.92897
	NM_001318026.2|PPP4R2|chr3|+	Cell activation involved in immune response	1.49404696459235
	NM_001318026.2|PPP4R2|chr3|+	Class I MHC mediated antigen processing & presentation	-1.45468
	NM_001318026.2|PPP4R2|chr3|+	Fc epsilon receptor (FCERI) signaling	-3.28689
	NM_001318026.2|PPP4R2|chr3|+	Immunoregulatory interactions between a Lymphoid and a non-Lymphoid cell	1.9213220273622
	NM_001318026.2|PPP4R2|chr3|+	Innate immune response activating cell surface receptor signaling pathway	1.73603112688718
	NM_001318026.2|PPP4R2|chr3|+	Innate immune response-activating signaling pathway	-0.0432295
	NM_001318026.2|PPP4R2|chr3|+	Interferon gamma signaling	1.55281488423136
	NM_001318026.2|PPP4R2|chr3|+	Interleukin-1 family signaling	-1.60774
	NM_001318026.2|PPP4R2|chr3|+	Interleukin-2 family signaling	-1.94358
	NM_001318026.2|PPP4R2|chr3|+	Interleukin-3, Interleukin-5 and GM-CSF signaling	-1.83597
	NM_001318026.2|PPP4R2|chr3|+	Leukocyte activation involved in immune response	1.48991708609181
	NM_001318026.2|PPP4R2|chr3|+	Leukocyte activation involved in inflammatory response	1.72991098064709
	NM_001318026.2|PPP4R2|chr3|+	Leukocyte homeostasis	-1.52233
	NM_001318026.2|PPP4R2|chr3|+	Leukocyte mediated immunity	1.59173463234195
	NM_001318026.2|PPP4R2|chr3|+	Leukocyte migration involved in inflammatory response	1.65835943525424
	NM_001318026.2|PPP4R2|chr3|+	MHC class II antigen presentation	-1.71431
	NM_001318026.2|PPP4R2|chr3|+	Myeloid leukocyte activation	-0.0019842
	NM_001318026.2|PPP4R2|chr3|+	Myeloid leukocyte migration	-1.43712
	NM_001318026.2|PPP4R2|chr3|+	Neutrophil degranulation	-1.61512
	NM_001318026.2|PPP4R2|chr3|+	Nucleotide-binding domain, leucine rich repeat containing receptor (NLR) signaling pathways	-1.62852
	NM_001318026.2|PPP4R2|chr3|+	Signaling by the B Cell Receptor (BCR)	-2.00506
	NM_001318026.2|PPP4R2|chr3|+	T cell differentiation	1.53725580684502
	NM_001318026.2|PPP4R2|chr3|+	TCR signaling	-1.78176
	NM_001318026.2|PPP4R2|chr3|+	TNFR2 non-canonical NF-kB pathway	-2.02435
	NM_001318026.2|PPP4R2|chr3|+	Toll-like Receptor Cascades	-1.57116
	NM_001318058.2|DMAC1|chr9|-	Activation of innate immune response	-1.50021
	NM_001318058.2|DMAC1|chr9|-	Alpha-beta T cell activation	1.55216571332716
	NM_001318058.2|DMAC1|chr9|-	Antigen receptor-mediated signaling pathway	1.6175577153057
	NM_001318058.2|DMAC1|chr9|-	Antiviral innate immune response	-1.70897
	NM_001318058.2|DMAC1|chr9|-	Cell activation involved in immune response	1.36107470501201
	NM_001318058.2|DMAC1|chr9|-	Class I MHC mediated antigen processing & presentation	-1.27051
	NM_001318058.2|DMAC1|chr9|-	Complement activation	-1.53426
	NM_001318058.2|DMAC1|chr9|-	Complement activation, classical pathway	-1.63317
	NM_001318058.2|DMAC1|chr9|-	Complement cascade	-1.48915
	NM_001318058.2|DMAC1|chr9|-	DDX58/IFIH1-mediated induction of interferon-alpha/beta	-1.66507
	NM_001318058.2|DMAC1|chr9|-	Immunoregulatory interactions between a Lymphoid and a non-Lymphoid cell	1.6304424197149
	NM_001318058.2|DMAC1|chr9|-	Inflammatory response to antigenic stimulus	1.58074256142006
	NM_001318058.2|DMAC1|chr9|-	Innate immune response in mucosa	-1.62899
	NM_001318058.2|DMAC1|chr9|-	Innate immune response-activating signaling pathway	-0.124279
	NM_001318058.2|DMAC1|chr9|-	Interferon alpha/beta signaling	-1.93086
	NM_001318058.2|DMAC1|chr9|-	Interferon gamma signaling	-1.65081
	NM_001318058.2|DMAC1|chr9|-	Leukocyte activation involved in immune response	1.35600435473323
	NM_001318058.2|DMAC1|chr9|-	Leukocyte mediated immunity	1.4268762718851
	NM_001318058.2|DMAC1|chr9|-	Myeloid leukocyte activation	-1.43457
	NM_001318058.2|DMAC1|chr9|-	Negative regulation of hemopoiesis	-1.34916
	NM_001318058.2|DMAC1|chr9|-	Negative regulation of immune response	-1.41064
	NM_001318058.2|DMAC1|chr9|-	Neutrophil degranulation	-1.45588
	NM_001318058.2|DMAC1|chr9|-	T cell differentiation	1.42057997489117
	NM_001318058.2|DMAC1|chr9|-	Toll-like Receptor Cascades	-1.47934
	NM_001318901.1|GLUD1|chr10|-	Activation of innate immune response	0.18427949376334
	NM_001318901.1|GLUD1|chr10|-	Alpha-beta T cell activation	-1.6366
	NM_001318901.1|GLUD1|chr10|-	Antigen processing and presentation	1.42326598607587
	NM_001318901.1|GLUD1|chr10|-	Antimicrobial peptides	1.6041
	NM_001318901.1|GLUD1|chr10|-	Antiviral mechanism by IFN-stimulated genes	-1.56393
	NM_001318901.1|GLUD1|chr10|-	Class I MHC mediated antigen processing & presentation	-0.00538036
	NM_001318901.1|GLUD1|chr10|-	Complement cascade	1.58393448597122
	NM_001318901.1|GLUD1|chr10|-	DDX58/IFIH1-mediated induction of interferon-alpha/beta	-0.387157
	NM_001318901.1|GLUD1|chr10|-	Fc epsilon receptor (FCERI) signaling	-1.53731
	NM_001318901.1|GLUD1|chr10|-	Immunoregulatory interactions between a Lymphoid and a non-Lymphoid cell	1.66210452339442
	NM_001318901.1|GLUD1|chr10|-	Inflammatory response to antigenic stimulus	2.05392714406543
	NM_001318901.1|GLUD1|chr10|-	Innate immune response in mucosa	2.21078242822199
	NM_001318901.1|GLUD1|chr10|-	Innate immune response-activating signaling pathway	1.78595782231957
	NM_001318901.1|GLUD1|chr10|-	Interferon alpha/beta signaling	2.14413353427427
	NM_001318901.1|GLUD1|chr10|-	Interferon gamma signaling	0.34001950047262
	NM_001318901.1|GLUD1|chr10|-	Interleukin-1 family signaling	1.51173753966639
	NM_001318901.1|GLUD1|chr10|-	Interleukin-10 signaling	-1.83516
	NM_001318901.1|GLUD1|chr10|-	Interleukin-2 family signaling	1.78694116912417
	NM_001318901.1|GLUD1|chr10|-	Interleukin-3, Interleukin-5 and GM-CSF signaling	1.59430580088352
	NM_001318901.1|GLUD1|chr10|-	Interleukin-4 and Interleukin-13 signaling	-1.78984
	NM_001318901.1|GLUD1|chr10|-	Leukocyte migration involved in inflammatory response	1.90856694724851
	NM_001318901.1|GLUD1|chr10|-	Myeloid leukocyte activation	1.76380599223319
	NM_001318901.1|GLUD1|chr10|-	Myeloid leukocyte migration	-1.57938
	NM_001318901.1|GLUD1|chr10|-	Negative regulation of immune response	1.61277201271751
	NM_001318901.1|GLUD1|chr10|-	Neutrophil degranulation	1.79914582773781
	NM_001318901.1|GLUD1|chr10|-	Organ or tissue specific immune response	2.03693064422223
	NM_001318901.1|GLUD1|chr10|-	T cell differentiation	-1.52591
	NM_001318901.1|GLUD1|chr10|-	Toll-like Receptor Cascades	1.61559417554833
	NM_001320597.2|DDX5|chr17|-	Activation of innate immune response	0.14997380053716
	NM_001320597.2|DDX5|chr17|-	Adaptive immune response based on somatic recombination of immune receptors built from immunoglobulin superfamily domains	0.29940073690599
	NM_001320597.2|DDX5|chr17|-	Antigen processing and presentation	1.93607170133924
	NM_001320597.2|DDX5|chr17|-	Antiviral innate immune response	-1.54866
	NM_001320597.2|DDX5|chr17|-	Antiviral mechanism by IFN-stimulated genes	-1.33709
	NM_001320597.2|DDX5|chr17|-	C-type lectin receptors (CLRs)	1.63148371796153
	NM_001320597.2|DDX5|chr17|-	Cell activation involved in immune response	-1.34986
	NM_001320597.2|DDX5|chr17|-	Class I MHC mediated antigen processing & presentation	-1.26416
	NM_001320597.2|DDX5|chr17|-	Complement activation	-1.51907
	NM_001320597.2|DDX5|chr17|-	Complement activation, classical pathway	-1.82316
	NM_001320597.2|DDX5|chr17|-	Fcgamma receptor (FCGR) dependent phagocytosis	1.68720858622539
	NM_001320597.2|DDX5|chr17|-	Immunoregulatory interactions between a Lymphoid and a non-Lymphoid cell	1.66318169303457
	NM_001320597.2|DDX5|chr17|-	Inflammatory response to antigenic stimulus	-1.58795
	NM_001320597.2|DDX5|chr17|-	Innate immune response activating cell surface receptor signaling pathway	-1.47309
	NM_001320597.2|DDX5|chr17|-	Innate immune response-activating signaling pathway	0.28195535082571
	NM_001320597.2|DDX5|chr17|-	Interferon alpha/beta signaling	-1.71419
	NM_001320597.2|DDX5|chr17|-	Interferon gamma signaling	-1.67209
	NM_001320597.2|DDX5|chr17|-	Interleukin-10 signaling	2.01468910846159
	NM_001320597.2|DDX5|chr17|-	Leukocyte activation involved in immune response	-1.35836
	NM_001320597.2|DDX5|chr17|-	Leukocyte chemotaxis	0.60701727926388
	NM_001320597.2|DDX5|chr17|-	Lymphocyte activation involved in immune response	-1.38712
	NM_001320597.2|DDX5|chr17|-	Mononuclear cell migration	1.73720054038994
	NM_001320597.2|DDX5|chr17|-	Myeloid leukocyte activation	0.26732075437332
	NM_001320597.2|DDX5|chr17|-	Myeloid leukocyte migration	1.87796571353726
	NM_001320597.2|DDX5|chr17|-	Negative regulation of immune effector process	1.7180414196142
	NM_001320597.2|DDX5|chr17|-	Negative regulation of immune response	0.0157517930139099
	NM_001320597.2|DDX5|chr17|-	Negative regulation of leukocyte activation	-1.30893
	NM_001320597.2|DDX5|chr17|-	Neutrophil degranulation	0.97289942909958
	NM_001320597.2|DDX5|chr17|-	ROS and RNS production in phagocytes	1.94061208118066
	NM_001320597.2|DDX5|chr17|-	Toll-like Receptor Cascades	0.3259715963002
	NM_001321699.1|SUGP2|chr19|-	Activation of innate immune response	1.79953141250793
	NM_001321699.1|SUGP2|chr19|-	Adaptive immune response based on somatic recombination of immune receptors built from immunoglobulin superfamily domains	2.95760750916456
	NM_001321699.1|SUGP2|chr19|-	Alpha-beta T cell activation	1.60958234937028
	NM_001321699.1|SUGP2|chr19|-	Antigen receptor-mediated signaling pathway	1.70732531785792
	NM_001321699.1|SUGP2|chr19|-	Antimicrobial peptides	1.64834551310727
	NM_001321699.1|SUGP2|chr19|-	Antiviral innate immune response	1.68137959533953
	NM_001321699.1|SUGP2|chr19|-	Cell activation involved in immune response	1.43506746235456
	NM_001321699.1|SUGP2|chr19|-	Class I MHC mediated antigen processing & presentation	1.38181315426412
	NM_001321699.1|SUGP2|chr19|-	DDX58/IFIH1-mediated induction of interferon-alpha/beta	1.67412722119545
	NM_001321699.1|SUGP2|chr19|-	Immunoregulatory interactions between a Lymphoid and a non-Lymphoid cell	1.77882546430237
	NM_001321699.1|SUGP2|chr19|-	Inflammatory response to antigenic stimulus	1.88239424190999
	NM_001321699.1|SUGP2|chr19|-	Innate immune response activating cell surface receptor signaling pathway	1.58375110361307
	NM_001321699.1|SUGP2|chr19|-	Innate immune response in mucosa	2.43946498336506
	NM_001321699.1|SUGP2|chr19|-	Innate immune response-activating signaling pathway	3.24801338606325
	NM_001321699.1|SUGP2|chr19|-	Interferon alpha/beta signaling	2.23508099942217
	NM_001321699.1|SUGP2|chr19|-	Interferon gamma signaling	3.43356527220091
	NM_001321699.1|SUGP2|chr19|-	Interleukin-1 family signaling	1.45891100463763
	NM_001321699.1|SUGP2|chr19|-	Interleukin-2 family signaling	1.64720555586998
	NM_001321699.1|SUGP2|chr19|-	Leukocyte activation involved in immune response	1.45047686544045
	NM_001321699.1|SUGP2|chr19|-	Leukocyte activation involved in inflammatory response	3.33347545040303
	NM_001321699.1|SUGP2|chr19|-	Leukocyte mediated immunity	1.49663938732019
	NM_001321699.1|SUGP2|chr19|-	MHC class II antigen presentation	-1.91777
	NM_001321699.1|SUGP2|chr19|-	Myeloid leukocyte activation	1.60165521207716
	NM_001321699.1|SUGP2|chr19|-	Negative regulation of immune response	1.55975075282494
	NM_001321699.1|SUGP2|chr19|-	Neutrophil degranulation	1.62389520153857
	NM_001321699.1|SUGP2|chr19|-	Organ or tissue specific immune response	2.26652303475361
	NM_001321699.1|SUGP2|chr19|-	Signaling by the B Cell Receptor (BCR)	-1.94894
	NM_001321699.1|SUGP2|chr19|-	T cell differentiation	1.41546181274885
	NM_001321699.1|SUGP2|chr19|-	TCR signaling	-1.72137
	NM_001321699.1|SUGP2|chr19|-	TNFR2 non-canonical NF-kB pathway	-2.06597
	NM_001321699.1|SUGP2|chr19|-	Toll-like Receptor Cascades	1.46730035450536
	NM_001326320.2|CELF2|chr10|+	Activation of innate immune response	-1.52847
	NM_001326320.2|CELF2|chr10|+	Adaptive immune response based on somatic recombination of immune receptors built from immunoglobulin superfamily domains	-1.62854
	NM_001326320.2|CELF2|chr10|+	Alpha-beta T cell activation	1.47748872739881
	NM_001326320.2|CELF2|chr10|+	Antigen processing and presentation	-1.41403
	NM_001326320.2|CELF2|chr10|+	Antigen receptor-mediated signaling pathway	0.12859879686872
	NM_001326320.2|CELF2|chr10|+	Antiviral innate immune response	-1.64462
	NM_001326320.2|CELF2|chr10|+	Antiviral mechanism by IFN-stimulated genes	-1.41995
	NM_001326320.2|CELF2|chr10|+	B cell activation	1.2609782546813
	NM_001326320.2|CELF2|chr10|+	Cell activation involved in immune response	1.29144549385177
	NM_001326320.2|CELF2|chr10|+	Class I MHC mediated antigen processing & presentation	-1.29499
	NM_001326320.2|CELF2|chr10|+	Fcgamma receptor (FCGR) dependent phagocytosis	-1.61655
	NM_001326320.2|CELF2|chr10|+	Immunoregulatory interactions between a Lymphoid and a non-Lymphoid cell	0.11687665343804
	NM_001326320.2|CELF2|chr10|+	Inflammatory response to antigenic stimulus	-1.7289
	NM_001326320.2|CELF2|chr10|+	Innate immune response activating cell surface receptor signaling pathway	1.38326655071936
	NM_001326320.2|CELF2|chr10|+	Innate immune response-activating signaling pathway	-1.54718
	NM_001326320.2|CELF2|chr10|+	Interferon alpha/beta signaling	-1.94748
	NM_001326320.2|CELF2|chr10|+	Interferon gamma signaling	-1.81291
	NM_001326320.2|CELF2|chr10|+	Interleukin-1 family signaling	-1.3626
	NM_001326320.2|CELF2|chr10|+	Interleukin-10 signaling	-1.61041
	NM_001326320.2|CELF2|chr10|+	Interleukin-2 family signaling	-1.57197
	NM_001326320.2|CELF2|chr10|+	Interleukin-3, Interleukin-5 and GM-CSF signaling	-1.54431
	NM_001326320.2|CELF2|chr10|+	Interleukin-4 and Interleukin-13 signaling	-1.55743
	NM_001326320.2|CELF2|chr10|+	Leukocyte activation involved in immune response	1.2927997986525
	NM_001326320.2|CELF2|chr10|+	Leukocyte activation involved in inflammatory response	-1.59773
	NM_001326320.2|CELF2|chr10|+	Leukocyte chemotaxis	-1.42641
	NM_001326320.2|CELF2|chr10|+	Leukocyte mediated cytotoxicity	-1.52476
	NM_001326320.2|CELF2|chr10|+	Leukocyte mediated immunity	-0.148975
	NM_001326320.2|CELF2|chr10|+	Myeloid leukocyte activation	-1.67568
	NM_001326320.2|CELF2|chr10|+	Myeloid leukocyte migration	-1.45846
	NM_001326320.2|CELF2|chr10|+	Negative regulation of immune effector process	-1.37462
	NM_001326320.2|CELF2|chr10|+	Negative regulation of immune response	-1.52103
	NM_001326320.2|CELF2|chr10|+	Negative regulation of leukocyte activation	-1.31516
	NM_001326320.2|CELF2|chr10|+	Neutrophil degranulation	-1.65362
	NM_001326320.2|CELF2|chr10|+	Nucleotide-binding domain, leucine rich repeat containing receptor (NLR) signaling pathways	-1.46721
	NM_001326320.2|CELF2|chr10|+	ROS and RNS production in phagocytes	-1.52983
	NM_001326320.2|CELF2|chr10|+	T cell differentiation	1.2992873447469
	NM_001326320.2|CELF2|chr10|+	Toll-like Receptor Cascades	-1.45724
	NM_001326578.2|STX7|chr6|-	Activation of innate immune response	-1.62137
	NM_001326578.2|STX7|chr6|-	Adaptive immune response based on somatic recombination of immune receptors built from immunoglobulin superfamily domains	-1.5715
	NM_001326578.2|STX7|chr6|-	Alpha-beta T cell activation	1.48132542308256
	NM_001326578.2|STX7|chr6|-	Antigen processing and presentation	-1.48243
	NM_001326578.2|STX7|chr6|-	Antigen receptor-mediated signaling pathway	1.47147874286453
	NM_001326578.2|STX7|chr6|-	C-type lectin receptors (CLRs)	-1.52623
	NM_001326578.2|STX7|chr6|-	Class I MHC mediated antigen processing & presentation	-1.49257
	NM_001326578.2|STX7|chr6|-	DDX58/IFIH1-mediated induction of interferon-alpha/beta	-1.44607
	NM_001326578.2|STX7|chr6|-	Fc epsilon receptor (FCERI) signaling	-1.54533
	NM_001326578.2|STX7|chr6|-	Fcgamma receptor (FCGR) dependent phagocytosis	-1.70153
	NM_001326578.2|STX7|chr6|-	Immunoregulatory interactions between a Lymphoid and a non-Lymphoid cell	1.46739584205563
	NM_001326578.2|STX7|chr6|-	Innate immune response-activating signaling pathway	-1.70117
	NM_001326578.2|STX7|chr6|-	Interferon alpha/beta signaling	-1.74393
	NM_001326578.2|STX7|chr6|-	Interferon gamma signaling	-1.6337
	NM_001326578.2|STX7|chr6|-	Interleukin-1 family signaling	-1.56181
	NM_001326578.2|STX7|chr6|-	Interleukin-2 family signaling	-1.64861
	NM_001326578.2|STX7|chr6|-	Interleukin-3, Interleukin-5 and GM-CSF signaling	-1.60086
	NM_001326578.2|STX7|chr6|-	Leukocyte mediated immunity	-0.172374
	NM_001326578.2|STX7|chr6|-	Myeloid leukocyte activation	-1.71809
	NM_001326578.2|STX7|chr6|-	Negative regulation of immune response	-1.50674
	NM_001326578.2|STX7|chr6|-	Neutrophil degranulation	-1.78188
	NM_001326578.2|STX7|chr6|-	ROS and RNS production in phagocytes	-1.6722
	NM_001326578.2|STX7|chr6|-	Signaling by the B Cell Receptor (BCR)	-1.54613
	NM_001326578.2|STX7|chr6|-	T cell differentiation	1.29438659266512
	NM_001326578.2|STX7|chr6|-	TCR signaling	-1.39747
	NM_001326578.2|STX7|chr6|-	Toll-like Receptor Cascades	-1.56976
	NM_001329588.2|INIP|chr9|-	Activation of innate immune response	-1.56531
	NM_001329588.2|INIP|chr9|-	Alpha-beta T cell activation	-1.83629
	NM_001329588.2|INIP|chr9|-	Antigen receptor-mediated signaling pathway	-1.77641
	NM_001329588.2|INIP|chr9|-	Antiviral mechanism by IFN-stimulated genes	2.04287178487472
	NM_001329588.2|INIP|chr9|-	C-type lectin receptors (CLRs)	0.39160197333776
	NM_001329588.2|INIP|chr9|-	Class I MHC mediated antigen processing & presentation	-0.0347111
	NM_001329588.2|INIP|chr9|-	Complement activation	-1.89872
	NM_001329588.2|INIP|chr9|-	Complement cascade	-1.93561
	NM_001329588.2|INIP|chr9|-	Fc epsilon receptor (FCERI) signaling	1.77822968241101
	NM_001329588.2|INIP|chr9|-	Immunoregulatory interactions between a Lymphoid and a non-Lymphoid cell	-2.01958
	NM_001329588.2|INIP|chr9|-	Innate immune response activating cell surface receptor signaling pathway	-1.8604
	NM_001329588.2|INIP|chr9|-	Innate immune response-activating signaling pathway	-1.6452
	NM_001329588.2|INIP|chr9|-	Interleukin-1 family signaling	-0.0801561
	NM_001329588.2|INIP|chr9|-	Leukocyte mediated immunity	-1.58757
	NM_001329588.2|INIP|chr9|-	MHC class II antigen presentation	1.56373492614709
	NM_001329588.2|INIP|chr9|-	Myeloid leukocyte activation	-1.77178
	NM_001329588.2|INIP|chr9|-	Negative regulation of leukocyte activation	-1.55701
	NM_001329588.2|INIP|chr9|-	Neutrophil degranulation	-1.60115
	NM_001329588.2|INIP|chr9|-	Signaling by the B Cell Receptor (BCR)	0.5866535252099
	NM_001329588.2|INIP|chr9|-	T cell differentiation	-1.54833
	NM_001329588.2|INIP|chr9|-	TCR signaling	1.75681901067934
	NM_001329588.2|INIP|chr9|-	TNFR2 non-canonical NF-kB pathway	0.4093874321669
	NM_001346142.1|AKR1B1|chr7|-	Activation of innate immune response	1.47439535673546
	NM_001346142.1|AKR1B1|chr7|-	Alpha-beta T cell activation	1.91207799160802
	NM_001346142.1|AKR1B1|chr7|-	Antigen receptor-mediated signaling pathway	1.82165694606561
	NM_001346142.1|AKR1B1|chr7|-	Antiviral mechanism by IFN-stimulated genes	-2.0532
	NM_001346142.1|AKR1B1|chr7|-	C-type lectin receptors (CLRs)	-2.28741
	NM_001346142.1|AKR1B1|chr7|-	Class I MHC mediated antigen processing & presentation	-0.189757
	NM_001346142.1|AKR1B1|chr7|-	DDX58/IFIH1-mediated induction of interferon-alpha/beta	1.59348341573947
	NM_001346142.1|AKR1B1|chr7|-	Fc epsilon receptor (FCERI) signaling	-2.23296
	NM_001346142.1|AKR1B1|chr7|-	Immunoregulatory interactions between a Lymphoid and a non-Lymphoid cell	1.80102312802393
	NM_001346142.1|AKR1B1|chr7|-	Innate immune response-activating signaling pathway	1.54198232445333
	NM_001346142.1|AKR1B1|chr7|-	Interferon alpha/beta signaling	1.87564821221681
	NM_001346142.1|AKR1B1|chr7|-	Interferon gamma signaling	1.64310400786166
	NM_001346142.1|AKR1B1|chr7|-	Interleukin-1 family signaling	-0.54869
	NM_001346142.1|AKR1B1|chr7|-	Leukocyte mediated cytotoxicity	1.64552970297228
	NM_001346142.1|AKR1B1|chr7|-	MHC class II antigen presentation	-2.13957
	NM_001346142.1|AKR1B1|chr7|-	Myeloid leukocyte activation	1.58257947712569
	NM_001346142.1|AKR1B1|chr7|-	Negative regulation of immune response	1.5250584310054
	NM_001346142.1|AKR1B1|chr7|-	Neutrophil degranulation	-0.0965906
	NM_001346142.1|AKR1B1|chr7|-	ROS and RNS production in phagocytes	1.64021465881022
	NM_001346142.1|AKR1B1|chr7|-	Signaling by the B Cell Receptor (BCR)	-2.32356
	NM_001346142.1|AKR1B1|chr7|-	T cell differentiation	1.55640063479653
	NM_001346142.1|AKR1B1|chr7|-	TCR signaling	-2.11388
	NM_001346142.1|AKR1B1|chr7|-	TNFR2 non-canonical NF-kB pathway	-0.947307
	NM_001346142.1|AKR1B1|chr7|-	Toll-like Receptor Cascades	1.60086275909787
	NM_001351277.2|LARP4B|chr10|-	Activation of innate immune response	3.03396658007741
	NM_001351277.2|LARP4B|chr10|-	Alpha-beta T cell activation	1.42742637792883
	NM_001351277.2|LARP4B|chr10|-	Antigen receptor-mediated signaling pathway	1.44154330568547
	NM_001351277.2|LARP4B|chr10|-	Antimicrobial humoral response	1.56999373831752
	NM_001351277.2|LARP4B|chr10|-	Antiviral innate immune response	1.77318633861968
	NM_001351277.2|LARP4B|chr10|-	Antiviral mechanism by IFN-stimulated genes	3.00875514620626
	NM_001351277.2|LARP4B|chr10|-	Class I MHC mediated antigen processing & presentation	1.48776900977238
	NM_001351277.2|LARP4B|chr10|-	Complement activation	1.97284063515603
	NM_001351277.2|LARP4B|chr10|-	Complement activation, classical pathway	2.04351038599815
	NM_001351277.2|LARP4B|chr10|-	Complement cascade	1.89187068910678
	NM_001351277.2|LARP4B|chr10|-	DDX58/IFIH1-mediated induction of interferon-alpha/beta	3.60240184461621
	NM_001351277.2|LARP4B|chr10|-	Fc epsilon receptor (FCERI) signaling	1.45551166044373
	NM_001351277.2|LARP4B|chr10|-	Immunoregulatory interactions between a Lymphoid and a non-Lymphoid cell	1.50360566541917
	NM_001351277.2|LARP4B|chr10|-	Inflammatory response to antigenic stimulus	1.72554623804612
	NM_001351277.2|LARP4B|chr10|-	Innate immune response-activating signaling pathway	1.64203179219569
	NM_001351277.2|LARP4B|chr10|-	Interferon alpha/beta signaling	1.9429724051862
	NM_001351277.2|LARP4B|chr10|-	Interleukin-1 family signaling	2.88115495501858
	NM_001351277.2|LARP4B|chr10|-	Interleukin-10 signaling	1.89201552512859
	NM_001351277.2|LARP4B|chr10|-	Leukocyte mediated immunity	1.36996535137399
	NM_001351277.2|LARP4B|chr10|-	Myeloid leukocyte migration	1.68365424263823
	NM_001351277.2|LARP4B|chr10|-	Negative regulation of immune effector process	1.48308129602591
	NM_001351277.2|LARP4B|chr10|-	Negative regulation of immune response	1.50812104249923
	NM_001351277.2|LARP4B|chr10|-	Neutrophil degranulation	1.24889462592406
	NM_001351277.2|LARP4B|chr10|-	Nucleotide-binding domain, leucine rich repeat containing receptor (NLR) signaling pathways	1.65077896070433
	NM_001351277.2|LARP4B|chr10|-	T cell differentiation	1.29454702415851
	NM_001351277.2|LARP4B|chr10|-	Toll-like Receptor Cascades	1.49197184718626
	NM_001354870.1|MYC|chr8|+	Activation of innate immune response	3.28387554673649
	NM_001354870.1|MYC|chr8|+	Adaptive immune response based on somatic recombination of immune receptors built from immunoglobulin superfamily domains	1.53739959303402
	NM_001354870.1|MYC|chr8|+	Antigen processing and presentation	1.8938044899552
	NM_001354870.1|MYC|chr8|+	Antimicrobial peptides	1.7260075870064
	NM_001354870.1|MYC|chr8|+	Antiviral mechanism by IFN-stimulated genes	1.53716899233301
	NM_001354870.1|MYC|chr8|+	C-type lectin receptors (CLRs)	1.71168291861056
	NM_001354870.1|MYC|chr8|+	Class I MHC mediated antigen processing & presentation	1.32196835924791
	NM_001354870.1|MYC|chr8|+	Fc epsilon receptor (FCERI) signaling	1.48014030171359
	NM_001354870.1|MYC|chr8|+	Fcgamma receptor (FCGR) dependent phagocytosis	1.67721809926655
	NM_001354870.1|MYC|chr8|+	Immunoregulatory interactions between a Lymphoid and a non-Lymphoid cell	1.55409437325658
	NM_001354870.1|MYC|chr8|+	Innate immune response-activating signaling pathway	3.29848106467124
	NM_001354870.1|MYC|chr8|+	Interferon alpha/beta signaling	2.6246874635913
	NM_001354870.1|MYC|chr8|+	Interferon gamma signaling	3.48884829510468
	NM_001354870.1|MYC|chr8|+	Interleukin-1 family signaling	3.26546585936039
	NM_001354870.1|MYC|chr8|+	Interleukin-10 signaling	3.93665602270852
	NM_001354870.1|MYC|chr8|+	Interleukin-4 and Interleukin-13 signaling	1.59523986638923
	NM_001354870.1|MYC|chr8|+	Leukocyte activation involved in inflammatory response	1.96680309209743
	NM_001354870.1|MYC|chr8|+	Leukocyte chemotaxis	3.51195863751823
	NM_001354870.1|MYC|chr8|+	Leukocyte mediated cytotoxicity	1.9073752225063
	NM_001354870.1|MYC|chr8|+	Leukocyte mediated immunity	1.58267413276812
	NM_001354870.1|MYC|chr8|+	MHC class II antigen presentation	1.49512873157192
	NM_001354870.1|MYC|chr8|+	Mononuclear cell migration	1.49554607890166
	NM_001354870.1|MYC|chr8|+	Myeloid leukocyte activation	3.53942464316531
	NM_001354870.1|MYC|chr8|+	Myeloid leukocyte migration	3.40517691894904
	NM_001354870.1|MYC|chr8|+	Negative regulation of hemopoiesis	1.6132964813972
	NM_001354870.1|MYC|chr8|+	Negative regulation of immune effector process	1.65011589189316
	NM_001354870.1|MYC|chr8|+	Negative regulation of immune response	1.87263380125952
	NM_001354870.1|MYC|chr8|+	Negative regulation of leukocyte activation	1.51352502775741
	NM_001354870.1|MYC|chr8|+	Neutrophil degranulation	4.56275445756409
	NM_001354870.1|MYC|chr8|+	ROS and RNS production in phagocytes	1.7613218022189
	NM_001354870.1|MYC|chr8|+	Signaling by the B Cell Receptor (BCR)	1.66122530442907
	NM_001354870.1|MYC|chr8|+	TCR signaling	1.57453618903662
	NM_001354870.1|MYC|chr8|+	TNFR2 non-canonical NF-kB pathway	1.63449614039094
	NM_001354870.1|MYC|chr8|+	Toll-like Receptor Cascades	2.99457795357608
	NM_001363147.1|MCCC2|chr5|+	Activation of innate immune response	-0.218452
	NM_001363147.1|MCCC2|chr5|+	Adaptive immune response based on somatic recombination of immune receptors built from immunoglobulin superfamily domains	0.13372189127417
	NM_001363147.1|MCCC2|chr5|+	Alpha-beta T cell activation	1.78561245110841
	NM_001363147.1|MCCC2|chr5|+	Antigen processing and presentation	-1.63647
	NM_001363147.1|MCCC2|chr5|+	Antigen receptor-mediated signaling pathway	1.73644388321322
	NM_001363147.1|MCCC2|chr5|+	Antiviral innate immune response	-1.57247
	NM_001363147.1|MCCC2|chr5|+	Antiviral mechanism by IFN-stimulated genes	-1.57792
	NM_001363147.1|MCCC2|chr5|+	C-type lectin receptors (CLRs)	-3.17564
	NM_001363147.1|MCCC2|chr5|+	Cell activation involved in immune response	-1.45598
	NM_001363147.1|MCCC2|chr5|+	Class I MHC mediated antigen processing & presentation	-1.40526
	NM_001363147.1|MCCC2|chr5|+	Complement activation	1.58589041470972
	NM_001363147.1|MCCC2|chr5|+	DDX58/IFIH1-mediated induction of interferon-alpha/beta	-1.46616
	NM_001363147.1|MCCC2|chr5|+	Fc epsilon receptor (FCERI) signaling	-3.13327
	NM_001363147.1|MCCC2|chr5|+	Fcgamma receptor (FCGR) dependent phagocytosis	-1.67385
	NM_001363147.1|MCCC2|chr5|+	Immunoregulatory interactions between a Lymphoid and a non-Lymphoid cell	1.82870712677896
	NM_001363147.1|MCCC2|chr5|+	Inflammatory response to antigenic stimulus	-1.55776
	NM_001363147.1|MCCC2|chr5|+	Innate immune response activating cell surface receptor signaling pathway	0.15322490953199
	NM_001363147.1|MCCC2|chr5|+	Innate immune response-activating signaling pathway	-0.189247
	NM_001363147.1|MCCC2|chr5|+	Interferon alpha/beta signaling	-1.83198
	NM_001363147.1|MCCC2|chr5|+	Interferon gamma signaling	-0.308702
	NM_001363147.1|MCCC2|chr5|+	Interleukin-1 family signaling	-3.04392
	NM_001363147.1|MCCC2|chr5|+	Interleukin-10 signaling	-1.83899
	NM_001363147.1|MCCC2|chr5|+	Interleukin-2 family signaling	-1.70128
	NM_001363147.1|MCCC2|chr5|+	Interleukin-3, Interleukin-5 and GM-CSF signaling	-1.6434
	NM_001363147.1|MCCC2|chr5|+	Interleukin-4 and Interleukin-13 signaling	-1.51345
	NM_001363147.1|MCCC2|chr5|+	Leukocyte activation involved in immune response	-0.0213755
	NM_001363147.1|MCCC2|chr5|+	Leukocyte activation involved in inflammatory response	-1.88474
	NM_001363147.1|MCCC2|chr5|+	Leukocyte chemotaxis	-1.5905
	NM_001363147.1|MCCC2|chr5|+	Leukocyte mediated immunity	0.2621193300675
	NM_001363147.1|MCCC2|chr5|+	MHC class II antigen presentation	-1.86886
	NM_001363147.1|MCCC2|chr5|+	Mononuclear cell migration	-1.37616
	NM_001363147.1|MCCC2|chr5|+	Myeloid leukocyte activation	-1.79513
	NM_001363147.1|MCCC2|chr5|+	Myeloid leukocyte migration	-1.5908
	NM_001363147.1|MCCC2|chr5|+	Negative regulation of immune effector process	-1.46267
	NM_001363147.1|MCCC2|chr5|+	Negative regulation of immune response	-1.6402
	NM_001363147.1|MCCC2|chr5|+	Negative regulation of leukocyte activation	0.0437733533840099
	NM_001363147.1|MCCC2|chr5|+	Neutrophil degranulation	-1.74302
	NM_001363147.1|MCCC2|chr5|+	Nucleotide-binding domain, leucine rich repeat containing receptor (NLR) signaling pathways	-1.45967
	NM_001363147.1|MCCC2|chr5|+	ROS and RNS production in phagocytes	-1.54079
	NM_001363147.1|MCCC2|chr5|+	Signaling by the B Cell Receptor (BCR)	-3.27134
	NM_001363147.1|MCCC2|chr5|+	T cell activation involved in immune response	-1.40214
	NM_001363147.1|MCCC2|chr5|+	T cell differentiation	1.60955845721626
	NM_001363147.1|MCCC2|chr5|+	TCR signaling	-3.01775
	NM_001363147.1|MCCC2|chr5|+	TNFR2 non-canonical NF-kB pathway	-1.92498
	NM_001363147.1|MCCC2|chr5|+	Toll-like Receptor Cascades	-1.45828
	NM_001368095.1|TGOLN2|chr2|-	Activation of innate immune response	1.5791250058674
	NM_001368095.1|TGOLN2|chr2|-	Adaptive immune response based on somatic recombination of immune receptors built from immunoglobulin superfamily domains	1.58019633960491
	NM_001368095.1|TGOLN2|chr2|-	Alpha-beta T cell activation	1.73296130790532
	NM_001368095.1|TGOLN2|chr2|-	Antigen processing and presentation	-1.50802
	NM_001368095.1|TGOLN2|chr2|-	Antigen receptor-mediated signaling pathway	1.80702861203076
	NM_001368095.1|TGOLN2|chr2|-	Antiviral mechanism by IFN-stimulated genes	-1.77877
	NM_001368095.1|TGOLN2|chr2|-	C-type lectin receptors (CLRs)	-1.8874
	NM_001368095.1|TGOLN2|chr2|-	Class I MHC mediated antigen processing & presentation	-1.5401
	NM_001368095.1|TGOLN2|chr2|-	Fc epsilon receptor (FCERI) signaling	-3.43128
	NM_001368095.1|TGOLN2|chr2|-	Fcgamma receptor (FCGR) dependent phagocytosis	-1.70945
	NM_001368095.1|TGOLN2|chr2|-	Immunoregulatory interactions between a Lymphoid and a non-Lymphoid cell	1.76798018555093
	NM_001368095.1|TGOLN2|chr2|-	Innate immune response activating cell surface receptor signaling pathway	1.68839931941013
	NM_001368095.1|TGOLN2|chr2|-	Innate immune response-activating signaling pathway	1.60395908922382
	NM_001368095.1|TGOLN2|chr2|-	Interferon alpha/beta signaling	1.83838065019363
	NM_001368095.1|TGOLN2|chr2|-	Interferon gamma signaling	1.76498548220205
	NM_001368095.1|TGOLN2|chr2|-	Interleukin-1 family signaling	-3.34533
	NM_001368095.1|TGOLN2|chr2|-	Interleukin-17 signaling	-1.56258
	NM_001368095.1|TGOLN2|chr2|-	Leukocyte chemotaxis	-1.42943
	NM_001368095.1|TGOLN2|chr2|-	Leukocyte mediated immunity	1.54280308663632
	NM_001368095.1|TGOLN2|chr2|-	MHC class II antigen presentation	-2.02012
	NM_001368095.1|TGOLN2|chr2|-	Myeloid leukocyte migration	-1.51018
	NM_001368095.1|TGOLN2|chr2|-	Negative regulation of leukocyte activation	1.55748562731586
	NM_001368095.1|TGOLN2|chr2|-	Neutrophil degranulation	-1.99793
	NM_001368095.1|TGOLN2|chr2|-	Nucleotide-binding domain, leucine rich repeat containing receptor (NLR) signaling pathways	-1.62027
	NM_001368095.1|TGOLN2|chr2|-	ROS and RNS production in phagocytes	-1.91851
	NM_001368095.1|TGOLN2|chr2|-	Signaling by the B Cell Receptor (BCR)	-1.95383
	NM_001368095.1|TGOLN2|chr2|-	T cell differentiation	1.57564790204452
	NM_001368095.1|TGOLN2|chr2|-	TCR signaling	-1.90996
	NM_001368095.1|TGOLN2|chr2|-	TNFR2 non-canonical NF-kB pathway	-2.0101
	NM_001368095.1|TGOLN2|chr2|-	Toll-like Receptor Cascades	-1.65975
	NM_001382242.1|TNPO2|chr19|-	Activation of innate immune response	1.55169745141204
	NM_001382242.1|TNPO2|chr19|-	Adaptive immune response based on somatic recombination of immune receptors built from immunoglobulin superfamily domains	1.52610089589882
	NM_001382242.1|TNPO2|chr19|-	Alpha-beta T cell activation	1.59885360449772
	NM_001382242.1|TNPO2|chr19|-	Antigen processing and presentation	3.04674599530337
	NM_001382242.1|TNPO2|chr19|-	Antimicrobial humoral response	1.90621122452238
	NM_001382242.1|TNPO2|chr19|-	Antimicrobial peptides	1.58469600723606
	NM_001382242.1|TNPO2|chr19|-	Antiviral innate immune response	3.51718433552944
	NM_001382242.1|TNPO2|chr19|-	B cell activation	1.61094068836755
	NM_001382242.1|TNPO2|chr19|-	Cell activation involved in immune response	1.6457553823337
	NM_001382242.1|TNPO2|chr19|-	Class I MHC mediated antigen processing & presentation	1.32189090279001
	NM_001382242.1|TNPO2|chr19|-	DDX58/IFIH1-mediated induction of interferon-alpha/beta	3.29458711328383
	NM_001382242.1|TNPO2|chr19|-	Fcgamma receptor (FCGR) dependent phagocytosis	1.63719420405878
	NM_001382242.1|TNPO2|chr19|-	Inflammatory response to antigenic stimulus	3.38160673026406
	NM_001382242.1|TNPO2|chr19|-	Innate immune response activating cell surface receptor signaling pathway	1.66763336469894
	NM_001382242.1|TNPO2|chr19|-	Innate immune response in mucosa	2.19233313535083
	NM_001382242.1|TNPO2|chr19|-	Innate immune response-activating signaling pathway	1.57313751624725
	NM_001382242.1|TNPO2|chr19|-	Interferon alpha/beta signaling	2.33267445465105
	NM_001382242.1|TNPO2|chr19|-	Interferon gamma signaling	1.90083631748864
	NM_001382242.1|TNPO2|chr19|-	Interleukin-1 family signaling	1.56915788565911
	NM_001382242.1|TNPO2|chr19|-	Interleukin-4 and Interleukin-13 signaling	1.42030700109059
	NM_001382242.1|TNPO2|chr19|-	Leukocyte activation involved in immune response	1.66559684625651
	NM_001382242.1|TNPO2|chr19|-	Leukocyte chemotaxis	1.51546663766481
	NM_001382242.1|TNPO2|chr19|-	Leukocyte homeostasis	1.68573689657868
	NM_001382242.1|TNPO2|chr19|-	Leukocyte mediated immunity	3.03549247839402
	NM_001382242.1|TNPO2|chr19|-	Leukocyte migration involved in inflammatory response	1.86009965706667
	NM_001382242.1|TNPO2|chr19|-	MHC class II antigen presentation	1.70000240702821
	NM_001382242.1|TNPO2|chr19|-	Myeloid leukocyte activation	1.61039701550127
	NM_001382242.1|TNPO2|chr19|-	Myeloid leukocyte migration	1.5302789121869
	NM_001382242.1|TNPO2|chr19|-	Negative regulation of hemopoiesis	1.55302130782783
	NM_001382242.1|TNPO2|chr19|-	Negative regulation of immune effector process	3.05372164594811
	NM_001382242.1|TNPO2|chr19|-	Negative regulation of immune response	1.56978746923085
	NM_001382242.1|TNPO2|chr19|-	Negative regulation of leukocyte activation	1.42244821821319
	NM_001382242.1|TNPO2|chr19|-	Neutrophil degranulation	1.66772008584493
	NM_001382242.1|TNPO2|chr19|-	Nucleotide-binding domain, leucine rich repeat containing receptor (NLR) signaling pathways	1.49734634616647
	NM_001382242.1|TNPO2|chr19|-	Organ or tissue specific immune response	2.19446699095512
	NM_001382242.1|TNPO2|chr19|-	ROS and RNS production in phagocytes	1.63925595314928
	NM_001382242.1|TNPO2|chr19|-	Signaling by the B Cell Receptor (BCR)	1.55715
	NM_001382242.1|TNPO2|chr19|-	TNFR2 non-canonical NF-kB pathway	3.26845216781425
	NM_001382242.1|TNPO2|chr19|-	Toll-like Receptor Cascades	1.44073370952404
	NM_001389707.1|GNG2|chr14|+	Activation of innate immune response	-1.8163
	NM_001389707.1|GNG2|chr14|+	Adaptive immune response based on somatic recombination of immune receptors built from immunoglobulin superfamily domains	1.47952740351677
	NM_001389707.1|GNG2|chr14|+	Alpha-beta T cell activation	1.64542240564096
	NM_001389707.1|GNG2|chr14|+	Antigen processing and presentation	-1.52249
	NM_001389707.1|GNG2|chr14|+	Antigen receptor-mediated signaling pathway	1.69674304655985
	NM_001389707.1|GNG2|chr14|+	C-type lectin receptors (CLRs)	-1.44152
	NM_001389707.1|GNG2|chr14|+	Class I MHC mediated antigen processing & presentation	-1.35101
	NM_001389707.1|GNG2|chr14|+	Fc epsilon receptor (FCERI) signaling	-2.99449
	NM_001389707.1|GNG2|chr14|+	Fcgamma receptor (FCGR) dependent phagocytosis	-1.64981
	NM_001389707.1|GNG2|chr14|+	Immunoregulatory interactions between a Lymphoid and a non-Lymphoid cell	1.70500578265738
	NM_001389707.1|GNG2|chr14|+	Inflammatory response to antigenic stimulus	-0.124581
	NM_001389707.1|GNG2|chr14|+	Innate immune response activating cell surface receptor signaling pathway	-0.10361
	NM_001389707.1|GNG2|chr14|+	Innate immune response-activating signaling pathway	-1.90883
	NM_001389707.1|GNG2|chr14|+	Interferon alpha/beta signaling	-1.63403
	NM_001389707.1|GNG2|chr14|+	Interferon gamma signaling	-1.69797
	NM_001389707.1|GNG2|chr14|+	Interleukin-2 family signaling	-1.72051
	NM_001389707.1|GNG2|chr14|+	MHC class II antigen presentation	-1.69839
	NM_001389707.1|GNG2|chr14|+	Myeloid leukocyte activation	-1.67871
	NM_001389707.1|GNG2|chr14|+	Negative regulation of immune response	-1.47113
	NM_001389707.1|GNG2|chr14|+	Neutrophil degranulation	-1.76062
	NM_001389707.1|GNG2|chr14|+	Signaling by the B Cell Receptor (BCR)	-1.68524
	NM_001389707.1|GNG2|chr14|+	T cell differentiation	1.47288241272259
	NM_001389707.1|GNG2|chr14|+	TCR signaling	-1.49758
	NM_001389707.1|GNG2|chr14|+	TNFR2 non-canonical NF-kB pathway	-1.82494
	NM_001389707.1|GNG2|chr14|+	Toll-like Receptor Cascades	-1.61826
	NM_001394222.1|RUNDC1|chr17|+	Activation of innate immune response	1.39471579802068
	NM_001394222.1|RUNDC1|chr17|+	Alpha-beta T cell activation	-1.72787
	NM_001394222.1|RUNDC1|chr17|+	Antimicrobial humoral response	0.07825364115566
	NM_001394222.1|RUNDC1|chr17|+	Antimicrobial peptides	-1.70502
	NM_001394222.1|RUNDC1|chr17|+	Antiviral innate immune response	-1.73439
	NM_001394222.1|RUNDC1|chr17|+	B cell activation	-1.58744
	NM_001394222.1|RUNDC1|chr17|+	B cell differentiation	-1.72256
	NM_001394222.1|RUNDC1|chr17|+	Class I MHC mediated antigen processing & presentation	-1.43769
	NM_001394222.1|RUNDC1|chr17|+	Innate immune response activating cell surface receptor signaling pathway	-1.70232
	NM_001394222.1|RUNDC1|chr17|+	Innate immune response in mucosa	2.33329526175581
	NM_001394222.1|RUNDC1|chr17|+	Innate immune response-activating signaling pathway	1.42429033724397
	NM_001394222.1|RUNDC1|chr17|+	Interferon alpha/beta signaling	1.77210969991097
	NM_001394222.1|RUNDC1|chr17|+	Interferon gamma signaling	1.4518711243145
	NM_001394222.1|RUNDC1|chr17|+	Interleukin-1 family signaling	1.41372181705396
	NM_001394222.1|RUNDC1|chr17|+	Interleukin-4 and Interleukin-13 signaling	1.43801842431785
	NM_001394222.1|RUNDC1|chr17|+	Leukocyte chemotaxis	-0.0335818
	NM_001394222.1|RUNDC1|chr17|+	Leukocyte migration involved in inflammatory response	1.87825269647565
	NM_001394222.1|RUNDC1|chr17|+	Myeloid leukocyte activation	-0.0578883
	NM_001394222.1|RUNDC1|chr17|+	Myeloid leukocyte migration	1.50987094511814
	NM_001394222.1|RUNDC1|chr17|+	Negative regulation of immune effector process	-1.68156
	NM_001394222.1|RUNDC1|chr17|+	Negative regulation of leukocyte activation	1.36071604985173
	NM_001394222.1|RUNDC1|chr17|+	Neutrophil degranulation	1.58090752811274
	NM_001394222.1|RUNDC1|chr17|+	Organ or tissue specific immune response	0.44630276019914
	NM_001394222.1|RUNDC1|chr17|+	ROS and RNS production in phagocytes	1.66395644637475
	NM_001394222.1|RUNDC1|chr17|+	T cell differentiation	-1.65227
	NM_001394222.1|RUNDC1|chr17|+	TNFR2 non-canonical NF-kB pathway	1.41912955693867
	NM_001394222.1|RUNDC1|chr17|+	Toll-like Receptor Cascades	1.43811030314296
	NM_001394786.1|NFATC2IP|chr16|+	Activation of innate immune response	-1.74154
	NM_001394786.1|NFATC2IP|chr16|+	Adaptive immune response based on somatic recombination of immune receptors built from immunoglobulin superfamily domains	-1.65826
	NM_001394786.1|NFATC2IP|chr16|+	Alpha-beta T cell activation	0.04552253526797
	NM_001394786.1|NFATC2IP|chr16|+	Antigen processing and presentation	-1.55721
	NM_001394786.1|NFATC2IP|chr16|+	Antigen receptor-mediated signaling pathway	0.0842389207951599
	NM_001394786.1|NFATC2IP|chr16|+	Antiviral mechanism by IFN-stimulated genes	-1.44309
	NM_001394786.1|NFATC2IP|chr16|+	Cell activation involved in immune response	-1.4065
	NM_001394786.1|NFATC2IP|chr16|+	Class I MHC mediated antigen processing & presentation	-1.40432
	NM_001394786.1|NFATC2IP|chr16|+	Fc epsilon receptor (FCERI) signaling	-1.4521
	NM_001394786.1|NFATC2IP|chr16|+	Fcgamma receptor (FCGR) dependent phagocytosis	-1.76086
	NM_001394786.1|NFATC2IP|chr16|+	Immunoregulatory interactions between a Lymphoid and a non-Lymphoid cell	1.67711358840392
	NM_001394786.1|NFATC2IP|chr16|+	Inflammatory response to antigenic stimulus	1.58617230208331
	NM_001394786.1|NFATC2IP|chr16|+	Innate immune response activating cell surface receptor signaling pathway	-1.6748
	NM_001394786.1|NFATC2IP|chr16|+	Innate immune response-activating signaling pathway	-1.74873
	NM_001394786.1|NFATC2IP|chr16|+	Interferon alpha/beta signaling	-1.65138
	NM_001394786.1|NFATC2IP|chr16|+	Interferon gamma signaling	-1.88036
	NM_001394786.1|NFATC2IP|chr16|+	Interleukin-1 family signaling	-1.41307
	NM_001394786.1|NFATC2IP|chr16|+	Interleukin-10 signaling	-1.65272
	NM_001394786.1|NFATC2IP|chr16|+	Interleukin-3, Interleukin-5 and GM-CSF signaling	-1.58713
	NM_001394786.1|NFATC2IP|chr16|+	Interleukin-4 and Interleukin-13 signaling	-1.45969
	NM_001394786.1|NFATC2IP|chr16|+	Leukocyte activation involved in immune response	-1.42707
	NM_001394786.1|NFATC2IP|chr16|+	Leukocyte chemotaxis	-1.56097
	NM_001394786.1|NFATC2IP|chr16|+	Leukocyte homeostasis	-1.466
	NM_001394786.1|NFATC2IP|chr16|+	Leukocyte mediated cytotoxicity	-1.57521
	NM_001394786.1|NFATC2IP|chr16|+	Leukocyte mediated immunity	-0.0998266
	NM_001394786.1|NFATC2IP|chr16|+	Myeloid leukocyte activation	-1.77545
	NM_001394786.1|NFATC2IP|chr16|+	Myeloid leukocyte migration	-1.50633
	NM_001394786.1|NFATC2IP|chr16|+	Negative regulation of immune effector process	-1.48164
	NM_001394786.1|NFATC2IP|chr16|+	Negative regulation of immune response	-1.56739
	NM_001394786.1|NFATC2IP|chr16|+	Neutrophil degranulation	-1.83686
	NM_001394786.1|NFATC2IP|chr16|+	Nucleotide-binding domain, leucine rich repeat containing receptor (NLR) signaling pathways	-1.57521
	NM_001394786.1|NFATC2IP|chr16|+	Signaling by the B Cell Receptor (BCR)	-1.45524
	NM_001394786.1|NFATC2IP|chr16|+	T cell differentiation	1.45165916483689
	NM_001394786.1|NFATC2IP|chr16|+	TNFR2 non-canonical NF-kB pathway	-2.00623
	NM_001394786.1|NFATC2IP|chr16|+	Toll-like Receptor Cascades	-1.60048
	NM_001415.4|EIF2S3|chrX|+	Activation of innate immune response	-0.52586
	NM_001415.4|EIF2S3|chrX|+	Adaptive immune response based on somatic recombination of immune receptors built from immunoglobulin superfamily domains	1.81651487131306
	NM_001415.4|EIF2S3|chrX|+	Antigen processing and presentation	2.35616697213618
	NM_001415.4|EIF2S3|chrX|+	Antimicrobial humoral response	-1.72174
	NM_001415.4|EIF2S3|chrX|+	Antimicrobial peptides	-1.65677
	NM_001415.4|EIF2S3|chrX|+	Antiviral innate immune response	-2.13556
	NM_001415.4|EIF2S3|chrX|+	Antiviral mechanism by IFN-stimulated genes	-1.60772
	NM_001415.4|EIF2S3|chrX|+	Class I MHC mediated antigen processing & presentation	-1.50205
	NM_001415.4|EIF2S3|chrX|+	Complement activation, classical pathway	1.76857298114115
	NM_001415.4|EIF2S3|chrX|+	Fcgamma receptor (FCGR) dependent phagocytosis	1.74969601386078
	NM_001415.4|EIF2S3|chrX|+	Immunoregulatory interactions between a Lymphoid and a non-Lymphoid cell	1.91842847319525
	NM_001415.4|EIF2S3|chrX|+	Innate immune response activating cell surface receptor signaling pathway	1.69516532528279
	NM_001415.4|EIF2S3|chrX|+	Innate immune response in mucosa	-2.08709
	NM_001415.4|EIF2S3|chrX|+	Innate immune response-activating signaling pathway	-0.343932
	NM_001415.4|EIF2S3|chrX|+	Interferon alpha/beta signaling	-2.15149
	NM_001415.4|EIF2S3|chrX|+	Interferon gamma signaling	-0.448647
	NM_001415.4|EIF2S3|chrX|+	Interleukin-1 family signaling	-1.64153
	NM_001415.4|EIF2S3|chrX|+	Interleukin-10 signaling	0.33479768172715
	NM_001415.4|EIF2S3|chrX|+	Leukocyte activation involved in inflammatory response	1.7926384022067
	NM_001415.4|EIF2S3|chrX|+	Leukocyte chemotaxis	0.39065917011934
	NM_001415.4|EIF2S3|chrX|+	Leukocyte mediated immunity	1.69071355783887
	NM_001415.4|EIF2S3|chrX|+	Mononuclear cell migration	1.88146839197795
	NM_001415.4|EIF2S3|chrX|+	Myeloid leukocyte activation	-0.0384463
	NM_001415.4|EIF2S3|chrX|+	Myeloid leukocyte migration	0.31744761851835
	NM_001415.4|EIF2S3|chrX|+	Negative regulation of immune effector process	-0.318669
	NM_001415.4|EIF2S3|chrX|+	Negative regulation of immune response	-2.05297
	NM_001415.4|EIF2S3|chrX|+	Neutrophil degranulation	0.00464128335764968
	NM_001415.4|EIF2S3|chrX|+	Organ or tissue specific immune response	-2.09222
	NM_001415.4|EIF2S3|chrX|+	ROS and RNS production in phagocytes	2.02361249304279
	NM_001415.4|EIF2S3|chrX|+	Toll-like Receptor Cascades	-1.88521
	NM_001659.3|ARF3|chr12|-	Activation of innate immune response	-1.86987
	NM_001659.3|ARF3|chr12|-	Adaptive immune response based on somatic recombination of immune receptors built from immunoglobulin superfamily domains	1.66523707164021
	NM_001659.3|ARF3|chr12|-	Alpha-beta T cell activation	1.75564303786918
	NM_001659.3|ARF3|chr12|-	Antigen receptor-mediated signaling pathway	1.99005054215166
	NM_001659.3|ARF3|chr12|-	Antimicrobial humoral response	-1.78174
	NM_001659.3|ARF3|chr12|-	Antimicrobial peptides	-1.71565
	NM_001659.3|ARF3|chr12|-	Antiviral mechanism by IFN-stimulated genes	-3.29326
	NM_001659.3|ARF3|chr12|-	C-type lectin receptors (CLRs)	-1.84975
	NM_001659.3|ARF3|chr12|-	Class I MHC mediated antigen processing & presentation	-3.16124
	NM_001659.3|ARF3|chr12|-	Fc epsilon receptor (FCERI) signaling	-3.3646
	NM_001659.3|ARF3|chr12|-	Fcgamma receptor (FCGR) dependent phagocytosis	-1.60625
	NM_001659.3|ARF3|chr12|-	Immunoregulatory interactions between a Lymphoid and a non-Lymphoid cell	2.16431545219206
	NM_001659.3|ARF3|chr12|-	Innate immune response activating cell surface receptor signaling pathway	0.23069590077094
	NM_001659.3|ARF3|chr12|-	Innate immune response in mucosa	-1.95767
	NM_001659.3|ARF3|chr12|-	Innate immune response-activating signaling pathway	-0.273668
	NM_001659.3|ARF3|chr12|-	Interferon alpha/beta signaling	-2.15352
	NM_001659.3|ARF3|chr12|-	Interferon gamma signaling	-1.96953
	NM_001659.3|ARF3|chr12|-	Interleukin-1 family signaling	-3.32682
	NM_001659.3|ARF3|chr12|-	Interleukin-10 signaling	-1.83351
	NM_001659.3|ARF3|chr12|-	Interleukin-4 and Interleukin-13 signaling	-1.62674
	NM_001659.3|ARF3|chr12|-	Leukocyte activation involved in inflammatory response	-1.79503
	NM_001659.3|ARF3|chr12|-	Leukocyte chemotaxis	-1.70815
	NM_001659.3|ARF3|chr12|-	Leukocyte homeostasis	-1.55014
	NM_001659.3|ARF3|chr12|-	Leukocyte mediated cytotoxicity	-1.71786
	NM_001659.3|ARF3|chr12|-	Leukocyte mediated immunity	1.65463788705215
	NM_001659.3|ARF3|chr12|-	Leukocyte migration involved in inflammatory response	-1.7939
	NM_001659.3|ARF3|chr12|-	MHC class II antigen presentation	-1.69444
	NM_001659.3|ARF3|chr12|-	Myeloid leukocyte activation	-0.311513
	NM_001659.3|ARF3|chr12|-	Myeloid leukocyte migration	-1.63196
	NM_001659.3|ARF3|chr12|-	Negative regulation of immune effector process	-1.68818
	NM_001659.3|ARF3|chr12|-	Negative regulation of immune response	-1.65968
	NM_001659.3|ARF3|chr12|-	Neutrophil degranulation	-3.75702
	NM_001659.3|ARF3|chr12|-	Nucleotide-binding domain, leucine rich repeat containing receptor (NLR) signaling pathways	-1.69926
	NM_001659.3|ARF3|chr12|-	Organ or tissue specific immune response	-2.11255
	NM_001659.3|ARF3|chr12|-	ROS and RNS production in phagocytes	-1.79562
	NM_001659.3|ARF3|chr12|-	Signaling by the B Cell Receptor (BCR)	-2.13484
	NM_001659.3|ARF3|chr12|-	TCR signaling	-1.6861
	NM_001659.3|ARF3|chr12|-	TNFR2 non-canonical NF-kB pathway	-1.96493
	NM_001659.3|ARF3|chr12|-	Toll-like Receptor Cascades	-1.86666
	NM_001679.4|ATP1B3|chr3|+	Activation of innate immune response	3.02788655462746
	NM_001679.4|ATP1B3|chr3|+	Adaptive immune response based on somatic recombination of immune receptors built from immunoglobulin superfamily domains	1.58062476744719
	NM_001679.4|ATP1B3|chr3|+	Alpha-beta T cell activation	1.69849564276595
	NM_001679.4|ATP1B3|chr3|+	Antigen receptor-mediated signaling pathway	1.74960371688353
	NM_001679.4|ATP1B3|chr3|+	Antimicrobial humoral response	1.52633521297024
	NM_001679.4|ATP1B3|chr3|+	Antiviral innate immune response	1.62086467244484
	NM_001679.4|ATP1B3|chr3|+	Antiviral mechanism by IFN-stimulated genes	-1.47672
	NM_001679.4|ATP1B3|chr3|+	C-type lectin receptors (CLRs)	-0.145557
	NM_001679.4|ATP1B3|chr3|+	Cell activation involved in immune response	1.45318027900595
	NM_001679.4|ATP1B3|chr3|+	Class I MHC mediated antigen processing & presentation	1.35941354331759
	NM_001679.4|ATP1B3|chr3|+	Fc epsilon receptor (FCERI) signaling	-1.42459
	NM_001679.4|ATP1B3|chr3|+	Immunoregulatory interactions between a Lymphoid and a non-Lymphoid cell	1.80279916882499
	NM_001679.4|ATP1B3|chr3|+	Inflammatory response to antigenic stimulus	1.64533990248977
	NM_001679.4|ATP1B3|chr3|+	Innate immune response activating cell surface receptor signaling pathway	1.71602230363781
	NM_001679.4|ATP1B3|chr3|+	Innate immune response-activating signaling pathway	3.02947087275568
	NM_001679.4|ATP1B3|chr3|+	Interferon alpha/beta signaling	2.26587605018163
	NM_001679.4|ATP1B3|chr3|+	Interferon gamma signaling	3.41443254957283
	NM_001679.4|ATP1B3|chr3|+	Interleukin-1 family signaling	1.64397030948013
	NM_001679.4|ATP1B3|chr3|+	Interleukin-10 signaling	1.82413928371454
	NM_001679.4|ATP1B3|chr3|+	Leukocyte activation involved in immune response	1.44545034150357
	NM_001679.4|ATP1B3|chr3|+	Leukocyte chemotaxis	1.45066948915814
	NM_001679.4|ATP1B3|chr3|+	Leukocyte mediated cytotoxicity	1.57276334435198
	NM_001679.4|ATP1B3|chr3|+	Leukocyte mediated immunity	1.48336093247123
	NM_001679.4|ATP1B3|chr3|+	Leukocyte migration involved in inflammatory response	1.69582189816901
	NM_001679.4|ATP1B3|chr3|+	MHC class II antigen presentation	-1.78363
	NM_001679.4|ATP1B3|chr3|+	Myeloid leukocyte activation	3.03046057245295
	NM_001679.4|ATP1B3|chr3|+	Myeloid leukocyte migration	1.42654546801612
	NM_001679.4|ATP1B3|chr3|+	Negative regulation of immune effector process	2.89913909594866
	NM_001679.4|ATP1B3|chr3|+	Negative regulation of immune response	2.95132700820556
	NM_001679.4|ATP1B3|chr3|+	Negative regulation of leukocyte activation	2.84922760536926
	NM_001679.4|ATP1B3|chr3|+	Neutrophil degranulation	1.40901514983258
	NM_001679.4|ATP1B3|chr3|+	Signaling by the B Cell Receptor (BCR)	-0.100094
	NM_001679.4|ATP1B3|chr3|+	T cell differentiation	1.57874642376711
	NM_001679.4|ATP1B3|chr3|+	TCR signaling	-1.4925
	NM_001679.4|ATP1B3|chr3|+	TNFR2 non-canonical NF-kB pathway	-0.0610291
	NM_002265.6|KPNB1|chr17|+	Activation of innate immune response	-1.55716
	NM_002265.6|KPNB1|chr17|+	Adaptive immune response based on somatic recombination of immune receptors built from immunoglobulin superfamily domains	-0.140271
	NM_002265.6|KPNB1|chr17|+	Alpha-beta T cell activation	1.58489153855191
	NM_002265.6|KPNB1|chr17|+	Antigen processing and presentation	-1.52663
	NM_002265.6|KPNB1|chr17|+	Antigen receptor-mediated signaling pathway	1.65736187571826
	NM_002265.6|KPNB1|chr17|+	Antimicrobial humoral response	-1.48558
	NM_002265.6|KPNB1|chr17|+	Antiviral innate immune response	-1.99042
	NM_002265.6|KPNB1|chr17|+	Cell activation involved in immune response	0.02242354419592
	NM_002265.6|KPNB1|chr17|+	Class I MHC mediated antigen processing & presentation	-1.35703
	NM_002265.6|KPNB1|chr17|+	Complement activation	-1.85557
	NM_002265.6|KPNB1|chr17|+	Complement activation, classical pathway	-2.05956
	NM_002265.6|KPNB1|chr17|+	Complement cascade	-1.69347
	NM_002265.6|KPNB1|chr17|+	DDX58/IFIH1-mediated induction of interferon-alpha/beta	-1.5424
	NM_002265.6|KPNB1|chr17|+	Immunoregulatory interactions between a Lymphoid and a non-Lymphoid cell	1.70229795005582
	NM_002265.6|KPNB1|chr17|+	Inflammatory response to antigenic stimulus	-0.0733155
	NM_002265.6|KPNB1|chr17|+	Innate immune response activating cell surface receptor signaling pathway	1.53293467227693
	NM_002265.6|KPNB1|chr17|+	Innate immune response in mucosa	-1.71825
	NM_002265.6|KPNB1|chr17|+	Innate immune response-activating signaling pathway	-0.139994
	NM_002265.6|KPNB1|chr17|+	Interferon alpha/beta signaling	-2.15511
	NM_002265.6|KPNB1|chr17|+	Interferon gamma signaling	-1.97928
	NM_002265.6|KPNB1|chr17|+	Interleukin-1 family signaling	-1.48239
	NM_002265.6|KPNB1|chr17|+	Interleukin-4 and Interleukin-13 signaling	-1.60825
	NM_002265.6|KPNB1|chr17|+	Leukocyte activation involved in immune response	0.0157970768037698
	NM_002265.6|KPNB1|chr17|+	Leukocyte chemotaxis	-1.53999
	NM_002265.6|KPNB1|chr17|+	Leukocyte mediated immunity	1.49410012424309
	NM_002265.6|KPNB1|chr17|+	Leukocyte migration involved in inflammatory response	1.64369040620209
	NM_002265.6|KPNB1|chr17|+	Myeloid leukocyte activation	-0.190934
	NM_002265.6|KPNB1|chr17|+	Myeloid leukocyte migration	-1.53853
	NM_002265.6|KPNB1|chr17|+	Negative regulation of immune effector process	-1.47647
	NM_002265.6|KPNB1|chr17|+	Negative regulation of immune response	-1.60965
	NM_002265.6|KPNB1|chr17|+	Neutrophil degranulation	-1.51086
	NM_002265.6|KPNB1|chr17|+	Nucleotide-binding domain, leucine rich repeat containing receptor (NLR) signaling pathways	-1.54544
	NM_002265.6|KPNB1|chr17|+	Organ or tissue specific immune response	-1.76736
	NM_002265.6|KPNB1|chr17|+	T cell differentiation	1.46204919237372
	NM_002265.6|KPNB1|chr17|+	Toll-like Receptor Cascades	-1.46553
	NM_002287.6|LAIR1|chr19|-	Activation of innate immune response	-1.4785
	NM_002287.6|LAIR1|chr19|-	Adaptive immune response based on somatic recombination of immune receptors built from immunoglobulin superfamily domains	-1.42649
	NM_002287.6|LAIR1|chr19|-	Alpha-beta T cell activation	-1.44225
	NM_002287.6|LAIR1|chr19|-	Antigen processing and presentation	-1.4765
	NM_002287.6|LAIR1|chr19|-	Antimicrobial humoral response	1.40958541877297
	NM_002287.6|LAIR1|chr19|-	Antimicrobial peptides	-1.42747
	NM_002287.6|LAIR1|chr19|-	Antiviral innate immune response	-1.51541
	NM_002287.6|LAIR1|chr19|-	Class I MHC mediated antigen processing & presentation	-1.2421
	NM_002287.6|LAIR1|chr19|-	Complement activation	1.83617619448772
	NM_002287.6|LAIR1|chr19|-	Complement cascade	0.28941101406404
	NM_002287.6|LAIR1|chr19|-	DDX58/IFIH1-mediated induction of interferon-alpha/beta	-1.42592
	NM_002287.6|LAIR1|chr19|-	Inflammatory response to antigenic stimulus	-1.67796
	NM_002287.6|LAIR1|chr19|-	Innate immune response activating cell surface receptor signaling pathway	-1.43415
	NM_002287.6|LAIR1|chr19|-	Innate immune response in mucosa	-1.74627
	NM_002287.6|LAIR1|chr19|-	Innate immune response-activating signaling pathway	-1.52377
	NM_002287.6|LAIR1|chr19|-	Interferon alpha/beta signaling	-1.96995
	NM_002287.6|LAIR1|chr19|-	Interferon gamma signaling	-1.64089
	NM_002287.6|LAIR1|chr19|-	Interleukin-10 signaling	2.20481562860328
	NM_002287.6|LAIR1|chr19|-	Interleukin-2 family signaling	-1.57005
	NM_002287.6|LAIR1|chr19|-	Interleukin-3, Interleukin-5 and GM-CSF signaling	-1.53898
	NM_002287.6|LAIR1|chr19|-	Interleukin-4 and Interleukin-13 signaling	0.28422941871724
	NM_002287.6|LAIR1|chr19|-	Leukocyte activation involved in inflammatory response	-1.68388
	NM_002287.6|LAIR1|chr19|-	Leukocyte chemotaxis	-1.46673
	NM_002287.6|LAIR1|chr19|-	Leukocyte mediated cytotoxicity	-1.46279
	NM_002287.6|LAIR1|chr19|-	Leukocyte migration involved in inflammatory response	-2.01738
	NM_002287.6|LAIR1|chr19|-	Mononuclear cell migration	-1.38141
	NM_002287.6|LAIR1|chr19|-	Myeloid leukocyte activation	-1.61976
	NM_002287.6|LAIR1|chr19|-	Myeloid leukocyte migration	-1.44077
	NM_002287.6|LAIR1|chr19|-	Negative regulation of immune response	-1.44774
	NM_002287.6|LAIR1|chr19|-	Neutrophil degranulation	-1.66894
	NM_002287.6|LAIR1|chr19|-	Nucleotide-binding domain, leucine rich repeat containing receptor (NLR) signaling pathways	-1.48213
	NM_002287.6|LAIR1|chr19|-	Organ or tissue specific immune response	-1.76282
	NM_002287.6|LAIR1|chr19|-	ROS and RNS production in phagocytes	-1.80638
	NM_002287.6|LAIR1|chr19|-	Toll-like Receptor Cascades	-1.42529
	NM_002803.4|PSMC2|chr7|+	Activation of innate immune response	1.65098
	NM_002803.4|PSMC2|chr7|+	Adaptive immune response based on somatic recombination of immune receptors built from immunoglobulin superfamily domains	3.42344932961107
	NM_002803.4|PSMC2|chr7|+	Alpha-beta T cell activation	1.78736845228373
	NM_002803.4|PSMC2|chr7|+	Antigen receptor-mediated signaling pathway	1.94408501737897
	NM_002803.4|PSMC2|chr7|+	B cell activation	1.61649039199386
	NM_002803.4|PSMC2|chr7|+	B cell differentiation	1.55215374872535
	NM_002803.4|PSMC2|chr7|+	Cell activation involved in immune response	1.61243346676368
	NM_002803.4|PSMC2|chr7|+	DDX58/IFIH1-mediated induction of interferon-alpha/beta	1.52811056515523
	NM_002803.4|PSMC2|chr7|+	Immunoregulatory interactions between a Lymphoid and a non-Lymphoid cell	1.92516110777929
	NM_002803.4|PSMC2|chr7|+	Inflammatory response to antigenic stimulus	1.83298861506255
	NM_002803.4|PSMC2|chr7|+	Innate immune response activating cell surface receptor signaling pathway	1.6720148039035
	NM_002803.4|PSMC2|chr7|+	Innate immune response-activating signaling pathway	1.61731695573056
	NM_002803.4|PSMC2|chr7|+	Interferon alpha/beta signaling	3.5860273464498
	NM_002803.4|PSMC2|chr7|+	Interferon gamma signaling	3.42150718697385
	NM_002803.4|PSMC2|chr7|+	Interleukin-1 family signaling	1.36170168697226
	NM_002803.4|PSMC2|chr7|+	Interleukin-4 and Interleukin-13 signaling	1.56850578914016
	NM_002803.4|PSMC2|chr7|+	Leukocyte activation involved in immune response	1.64371070009845
	NM_002803.4|PSMC2|chr7|+	Leukocyte chemotaxis	1.43834511344909
	NM_002803.4|PSMC2|chr7|+	Leukocyte homeostasis	3.08667315221229
	NM_002803.4|PSMC2|chr7|+	Leukocyte mediated cytotoxicity	1.60324387017757
	NM_002803.4|PSMC2|chr7|+	Leukocyte mediated immunity	3.32357232492078
	NM_002803.4|PSMC2|chr7|+	Lymphocyte activation involved in immune response	1.59709516950919
	NM_002803.4|PSMC2|chr7|+	MHC class II antigen presentation	-1.4272
	NM_002803.4|PSMC2|chr7|+	Mononuclear cell migration	1.5034260504756
	NM_002803.4|PSMC2|chr7|+	Myeloid leukocyte activation	1.55752097702033
	NM_002803.4|PSMC2|chr7|+	Myeloid leukocyte migration	1.39797400220814
	NM_002803.4|PSMC2|chr7|+	Negative regulation of immune effector process	1.52801353933963
	NM_002803.4|PSMC2|chr7|+	Negative regulation of immune response	1.47105508383254
	NM_002803.4|PSMC2|chr7|+	Negative regulation of leukocyte activation	1.4836953808572
	NM_002803.4|PSMC2|chr7|+	Neutrophil degranulation	1.73057724807674
	NM_002803.4|PSMC2|chr7|+	Nucleotide-binding domain, leucine rich repeat containing receptor (NLR) signaling pathways	1.66338438114648
	NM_002803.4|PSMC2|chr7|+	Organ or tissue specific immune response	1.65672515584209
	NM_002803.4|PSMC2|chr7|+	T cell activation involved in immune response	1.5649391342553
	NM_002803.4|PSMC2|chr7|+	T cell differentiation	1.61605642848486
	NM_002803.4|PSMC2|chr7|+	TNFR2 non-canonical NF-kB pathway	1.57730998717411
	NM_002803.4|PSMC2|chr7|+	Toll-like Receptor Cascades	1.46158217373331
	NM_003134.6|SRP14|chr15|-	Activation of innate immune response	-0.241231
	NM_003134.6|SRP14|chr15|-	Adaptive immune response based on somatic recombination of immune receptors built from immunoglobulin superfamily domains	0.0165573198505802
	NM_003134.6|SRP14|chr15|-	Alpha-beta T cell activation	1.64446798867312
	NM_003134.6|SRP14|chr15|-	Antigen receptor-mediated signaling pathway	0.33691893523481
	NM_003134.6|SRP14|chr15|-	Antiviral mechanism by IFN-stimulated genes	-1.39988
	NM_003134.6|SRP14|chr15|-	C-type lectin receptors (CLRs)	-1.7297
	NM_003134.6|SRP14|chr15|-	Class I MHC mediated antigen processing & presentation	-1.3561
	NM_003134.6|SRP14|chr15|-	Fc epsilon receptor (FCERI) signaling	-1.63086
	NM_003134.6|SRP14|chr15|-	Immunoregulatory interactions between a Lymphoid and a non-Lymphoid cell	1.82075318303997
	NM_003134.6|SRP14|chr15|-	Innate immune response activating cell surface receptor signaling pathway	0.19293876194592
	NM_003134.6|SRP14|chr15|-	Innate immune response in mucosa	-1.77262
	NM_003134.6|SRP14|chr15|-	Innate immune response-activating signaling pathway	-0.168909
	NM_003134.6|SRP14|chr15|-	Interferon alpha/beta signaling	-1.84317
	NM_003134.6|SRP14|chr15|-	Interferon gamma signaling	-1.7554
	NM_003134.6|SRP14|chr15|-	Interleukin-1 family signaling	-2.77249
	NM_003134.6|SRP14|chr15|-	Leukocyte activation involved in inflammatory response	-1.58454
	NM_003134.6|SRP14|chr15|-	Leukocyte chemotaxis	-1.3947
	NM_003134.6|SRP14|chr15|-	Leukocyte mediated immunity	1.55032093018446
	NM_003134.6|SRP14|chr15|-	MHC class II antigen presentation	-1.56514
	NM_003134.6|SRP14|chr15|-	Myeloid leukocyte activation	-0.224546
	NM_003134.6|SRP14|chr15|-	Myeloid leukocyte migration	-1.39855
	NM_003134.6|SRP14|chr15|-	Negative regulation of immune effector process	-1.45753
	NM_003134.6|SRP14|chr15|-	Negative regulation of immune response	-1.55174
	NM_003134.6|SRP14|chr15|-	Neutrophil degranulation	-1.70969
	NM_003134.6|SRP14|chr15|-	Organ or tissue specific immune response	-1.82436
	NM_003134.6|SRP14|chr15|-	ROS and RNS production in phagocytes	-1.59523
	NM_003134.6|SRP14|chr15|-	Signaling by the B Cell Receptor (BCR)	-1.8959
	NM_003134.6|SRP14|chr15|-	T cell differentiation	1.48963638743314
	NM_003134.6|SRP14|chr15|-	TCR signaling	-1.58811
	NM_003134.6|SRP14|chr15|-	TNFR2 non-canonical NF-kB pathway	-1.98083
	NM_003134.6|SRP14|chr15|-	Toll-like Receptor Cascades	-1.55388
	NM_003348.4|UBE2N|chr12|-	Activation of innate immune response	-0.181086
	NM_003348.4|UBE2N|chr12|-	Adaptive immune response based on somatic recombination of immune receptors built from immunoglobulin superfamily domains	1.65529027407004
	NM_003348.4|UBE2N|chr12|-	Alpha-beta T cell activation	1.71496502189665
	NM_003348.4|UBE2N|chr12|-	Antigen receptor-mediated signaling pathway	1.74304112775928
	NM_003348.4|UBE2N|chr12|-	Antiviral mechanism by IFN-stimulated genes	-1.54801
	NM_003348.4|UBE2N|chr12|-	B cell activation	1.4059274568182
	NM_003348.4|UBE2N|chr12|-	C-type lectin receptors (CLRs)	-3.35225
	NM_003348.4|UBE2N|chr12|-	Cell activation involved in immune response	1.51649222729894
	NM_003348.4|UBE2N|chr12|-	Class I MHC mediated antigen processing & presentation	-1.50771
	NM_003348.4|UBE2N|chr12|-	DDX58/IFIH1-mediated induction of interferon-alpha/beta	-1.67385
	NM_003348.4|UBE2N|chr12|-	Fc epsilon receptor (FCERI) signaling	-3.29533
	NM_003348.4|UBE2N|chr12|-	Immunoregulatory interactions between a Lymphoid and a non-Lymphoid cell	1.89881737769249
	NM_003348.4|UBE2N|chr12|-	Inflammatory response to antigenic stimulus	1.7590179396181
	NM_003348.4|UBE2N|chr12|-	Innate immune response activating cell surface receptor signaling pathway	1.66951586325787
	NM_003348.4|UBE2N|chr12|-	Innate immune response-activating signaling pathway	-0.136026
	NM_003348.4|UBE2N|chr12|-	Interferon alpha/beta signaling	-1.56226
	NM_003348.4|UBE2N|chr12|-	Interleukin-1 family signaling	-3.0332
	NM_003348.4|UBE2N|chr12|-	Leukocyte activation involved in immune response	1.52480926490787
	NM_003348.4|UBE2N|chr12|-	Leukocyte chemotaxis	1.42386601332427
	NM_003348.4|UBE2N|chr12|-	Leukocyte mediated immunity	1.62688984587933
	NM_003348.4|UBE2N|chr12|-	Lymphocyte activation involved in immune response	1.47919057409993
	NM_003348.4|UBE2N|chr12|-	MHC class II antigen presentation	-1.63426
	NM_003348.4|UBE2N|chr12|-	Myeloid leukocyte activation	1.55592469620586
	NM_003348.4|UBE2N|chr12|-	Neutrophil degranulation	-1.76324
	NM_003348.4|UBE2N|chr12|-	Nucleotide-binding domain, leucine rich repeat containing receptor (NLR) signaling pathways	-1.61765
	NM_003348.4|UBE2N|chr12|-	Signaling by the B Cell Receptor (BCR)	-3.58784
	NM_003348.4|UBE2N|chr12|-	T cell differentiation	1.55825768469411
	NM_003348.4|UBE2N|chr12|-	TCR signaling	-3.07711
	NM_003348.4|UBE2N|chr12|-	TNFR2 non-canonical NF-kB pathway	-3.45283
	NM_003348.4|UBE2N|chr12|-	Toll-like Receptor Cascades	-1.47598
	NM_003366.4|UQCRC2|chr16|+	Activation of innate immune response	3.07246841484264
	NM_003366.4|UQCRC2|chr16|+	Adaptive immune response based on somatic recombination of immune receptors built from immunoglobulin superfamily domains	3.20117505758879
	NM_003366.4|UQCRC2|chr16|+	Alpha-beta T cell activation	1.81272107561444
	NM_003366.4|UQCRC2|chr16|+	Antigen processing and presentation	1.59627738509764
	NM_003366.4|UQCRC2|chr16|+	Antigen receptor-mediated signaling pathway	3.14581752971543
	NM_003366.4|UQCRC2|chr16|+	Antimicrobial humoral response	1.53284723083153
	NM_003366.4|UQCRC2|chr16|+	Antiviral innate immune response	1.58476877462948
	NM_003366.4|UQCRC2|chr16|+	C-type lectin receptors (CLRs)	-0.440408
	NM_003366.4|UQCRC2|chr16|+	Cell activation involved in immune response	2.94668888134755
	NM_003366.4|UQCRC2|chr16|+	Class I MHC mediated antigen processing & presentation	1.34538177461299
	NM_003366.4|UQCRC2|chr16|+	Complement cascade	1.51034653480143
	NM_003366.4|UQCRC2|chr16|+	DDX58/IFIH1-mediated induction of interferon-alpha/beta	1.56041911526579
	NM_003366.4|UQCRC2|chr16|+	Fc epsilon receptor (FCERI) signaling	-0.296552
	NM_003366.4|UQCRC2|chr16|+	Fcgamma receptor (FCGR) dependent phagocytosis	1.50540697138577
	NM_003366.4|UQCRC2|chr16|+	Immunoregulatory interactions between a Lymphoid and a non-Lymphoid cell	3.31829912252934
	NM_003366.4|UQCRC2|chr16|+	Inflammatory response to antigenic stimulus	3.54501668522844
	NM_003366.4|UQCRC2|chr16|+	Innate immune response activating cell surface receptor signaling pathway	1.73383708115562
	NM_003366.4|UQCRC2|chr16|+	Innate immune response in mucosa	1.89861627399964
	NM_003366.4|UQCRC2|chr16|+	Innate immune response-activating signaling pathway	3.18180747912848
	NM_003366.4|UQCRC2|chr16|+	Interferon alpha/beta signaling	2.16007424979375
	NM_003366.4|UQCRC2|chr16|+	Interferon gamma signaling	1.98456722963968
	NM_003366.4|UQCRC2|chr16|+	Interleukin-1 family signaling	0.0784763206882302
	NM_003366.4|UQCRC2|chr16|+	Interleukin-10 signaling	1.58266707558936
	NM_003366.4|UQCRC2|chr16|+	Interleukin-2 family signaling	1.68753275186112
	NM_003366.4|UQCRC2|chr16|+	Interleukin-3, Interleukin-5 and GM-CSF signaling	1.71536544984218
	NM_003366.4|UQCRC2|chr16|+	Interleukin-4 and Interleukin-13 signaling	1.51328127375124
	NM_003366.4|UQCRC2|chr16|+	Leukocyte activation involved in immune response	2.98733914827315
	NM_003366.4|UQCRC2|chr16|+	Leukocyte activation involved in inflammatory response	1.76451740526944
	NM_003366.4|UQCRC2|chr16|+	Leukocyte chemotaxis	1.73482448396797
	NM_003366.4|UQCRC2|chr16|+	Leukocyte mediated cytotoxicity	1.62747530400585
	NM_003366.4|UQCRC2|chr16|+	Leukocyte mediated immunity	3.20217159606458
	NM_003366.4|UQCRC2|chr16|+	Leukocyte migration involved in inflammatory response	3.94682154004246
	NM_003366.4|UQCRC2|chr16|+	Lymphocyte activation involved in immune response	1.48707072370289
	NM_003366.4|UQCRC2|chr16|+	MHC class II antigen presentation	-1.60587
	NM_003366.4|UQCRC2|chr16|+	Mononuclear cell migration	1.69040150151463
	NM_003366.4|UQCRC2|chr16|+	Myeloid leukocyte activation	3.32977794291963
	NM_003366.4|UQCRC2|chr16|+	Myeloid leukocyte migration	1.68168952020817
	NM_003366.4|UQCRC2|chr16|+	Negative regulation of immune response	1.63288065000837
	NM_003366.4|UQCRC2|chr16|+	Negative regulation of leukocyte activation	1.3907529062725
	NM_003366.4|UQCRC2|chr16|+	Neutrophil degranulation	1.82092062947198
	NM_003366.4|UQCRC2|chr16|+	Nucleotide-binding domain, leucine rich repeat containing receptor (NLR) signaling pathways	1.66224878103067
	NM_003366.4|UQCRC2|chr16|+	Organ or tissue specific immune response	1.91855812647186
	NM_003366.4|UQCRC2|chr16|+	ROS and RNS production in phagocytes	1.66505970873988
	NM_003366.4|UQCRC2|chr16|+	Signaling by the B Cell Receptor (BCR)	-0.524318
	NM_003366.4|UQCRC2|chr16|+	T cell activation involved in immune response	1.60193329226627
	NM_003366.4|UQCRC2|chr16|+	T cell differentiation	1.56096175360298
	NM_003366.4|UQCRC2|chr16|+	TCR signaling	-1.72312
	NM_003366.4|UQCRC2|chr16|+	TNFR2 non-canonical NF-kB pathway	-0.53267
	NM_003366.4|UQCRC2|chr16|+	Toll-like Receptor Cascades	1.6828873770395
	NM_004257.6|TGFBRAP1|chr2|-	Activation of innate immune response	-1.76889
	NM_004257.6|TGFBRAP1|chr2|-	Adaptive immune response based on somatic recombination of immune receptors built from immunoglobulin superfamily domains	0.16066027515562
	NM_004257.6|TGFBRAP1|chr2|-	Alpha-beta T cell activation	0.31423760262292
	NM_004257.6|TGFBRAP1|chr2|-	Antigen processing and presentation	-1.58675
	NM_004257.6|TGFBRAP1|chr2|-	Antigen receptor-mediated signaling pathway	0.46713124644604
	NM_004257.6|TGFBRAP1|chr2|-	Antiviral innate immune response	-1.77613
	NM_004257.6|TGFBRAP1|chr2|-	Antiviral mechanism by IFN-stimulated genes	-2.80602
	NM_004257.6|TGFBRAP1|chr2|-	C-type lectin receptors (CLRs)	-1.88548
	NM_004257.6|TGFBRAP1|chr2|-	Cell activation involved in immune response	-0.0250801
	NM_004257.6|TGFBRAP1|chr2|-	Class I MHC mediated antigen processing & presentation	-3.01336
	NM_004257.6|TGFBRAP1|chr2|-	Complement activation	-1.57039
	NM_004257.6|TGFBRAP1|chr2|-	Complement activation, classical pathway	-1.7328
	NM_004257.6|TGFBRAP1|chr2|-	Complement cascade	0.15887925597337
	NM_004257.6|TGFBRAP1|chr2|-	DDX58/IFIH1-mediated induction of interferon-alpha/beta	-1.45338
	NM_004257.6|TGFBRAP1|chr2|-	Fc epsilon receptor (FCERI) signaling	-3.39734
	NM_004257.6|TGFBRAP1|chr2|-	Fcgamma receptor (FCGR) dependent phagocytosis	-1.6349
	NM_004257.6|TGFBRAP1|chr2|-	Immunoregulatory interactions between a Lymphoid and a non-Lymphoid cell	2.00530224096374
	NM_004257.6|TGFBRAP1|chr2|-	Inflammatory response to antigenic stimulus	-1.82991
	NM_004257.6|TGFBRAP1|chr2|-	Innate immune response activating cell surface receptor signaling pathway	0.08234315488694
	NM_004257.6|TGFBRAP1|chr2|-	Innate immune response-activating signaling pathway	-1.80354
	NM_004257.6|TGFBRAP1|chr2|-	Interferon alpha/beta signaling	-1.95402
	NM_004257.6|TGFBRAP1|chr2|-	Interferon gamma signaling	-1.80663
	NM_004257.6|TGFBRAP1|chr2|-	Interleukin-1 family signaling	-1.72808
	NM_004257.6|TGFBRAP1|chr2|-	Interleukin-2 family signaling	-1.59902
	NM_004257.6|TGFBRAP1|chr2|-	Interleukin-3, Interleukin-5 and GM-CSF signaling	-1.5756
	NM_004257.6|TGFBRAP1|chr2|-	Leukocyte activation involved in immune response	-1.56896
	NM_004257.6|TGFBRAP1|chr2|-	Lymphocyte activation involved in immune response	-1.51815
	NM_004257.6|TGFBRAP1|chr2|-	MHC class II antigen presentation	-1.92656
	NM_004257.6|TGFBRAP1|chr2|-	Myeloid leukocyte activation	-0.0574759
	NM_004257.6|TGFBRAP1|chr2|-	Negative regulation of immune effector process	-1.56174
	NM_004257.6|TGFBRAP1|chr2|-	Negative regulation of immune response	-1.66529
	NM_004257.6|TGFBRAP1|chr2|-	Negative regulation of leukocyte activation	-1.39193
	NM_004257.6|TGFBRAP1|chr2|-	Neutrophil degranulation	-3.07033
	NM_004257.6|TGFBRAP1|chr2|-	Signaling by the B Cell Receptor (BCR)	-2.07902
	NM_004257.6|TGFBRAP1|chr2|-	T cell activation involved in immune response	-1.57187
	NM_004257.6|TGFBRAP1|chr2|-	T cell differentiation	0.21131438607986
	NM_004257.6|TGFBRAP1|chr2|-	TCR signaling	-1.85923
	NM_004257.6|TGFBRAP1|chr2|-	TNFR2 non-canonical NF-kB pathway	-2.10375
	NM_004257.6|TGFBRAP1|chr2|-	Toll-like Receptor Cascades	-1.60146
	NM_004491.5|ARHGAP35|chr19|+	Activation of innate immune response	-1.53491
	NM_004491.5|ARHGAP35|chr19|+	Alpha-beta T cell activation	1.9995049495465
	NM_004491.5|ARHGAP35|chr19|+	Antigen receptor-mediated signaling pathway	2.00884996342797
	NM_004491.5|ARHGAP35|chr19|+	Antiviral mechanism by IFN-stimulated genes	-1.95682
	NM_004491.5|ARHGAP35|chr19|+	C-type lectin receptors (CLRs)	-1.67914
	NM_004491.5|ARHGAP35|chr19|+	Class I MHC mediated antigen processing & presentation	-3.21161
	NM_004491.5|ARHGAP35|chr19|+	Fc epsilon receptor (FCERI) signaling	-3.24532
	NM_004491.5|ARHGAP35|chr19|+	Immunoregulatory interactions between a Lymphoid and a non-Lymphoid cell	2.04279479015163
	NM_004491.5|ARHGAP35|chr19|+	Innate immune response in mucosa	1.81157716174833
	NM_004491.5|ARHGAP35|chr19|+	Innate immune response-activating signaling pathway	-1.48781
	NM_004491.5|ARHGAP35|chr19|+	Interleukin-1 family signaling	-1.63517
	NM_004491.5|ARHGAP35|chr19|+	Leukocyte migration involved in inflammatory response	1.82672358377293
	NM_004491.5|ARHGAP35|chr19|+	MHC class II antigen presentation	-1.82171
	NM_004491.5|ARHGAP35|chr19|+	Neutrophil degranulation	-1.42634
	NM_004491.5|ARHGAP35|chr19|+	Organ or tissue specific immune response	1.83408990077359
	NM_004491.5|ARHGAP35|chr19|+	Signaling by the B Cell Receptor (BCR)	-3.1586
	NM_004491.5|ARHGAP35|chr19|+	T cell differentiation	1.65801294569374
	NM_004491.5|ARHGAP35|chr19|+	TCR signaling	-1.58502
	NM_004491.5|ARHGAP35|chr19|+	TNFR2 non-canonical NF-kB pathway	-1.75808
	NM_004491.5|ARHGAP35|chr19|+	Toll-like Receptor Cascades	-1.45186
	NM_004501.3|HNRNPU|chr1|-	Activation of innate immune response	-0.17286
	NM_004501.3|HNRNPU|chr1|-	Adaptive immune response based on somatic recombination of immune receptors built from immunoglobulin superfamily domains	1.45762823147065
	NM_004501.3|HNRNPU|chr1|-	Alpha-beta T cell activation	1.57549835709552
	NM_004501.3|HNRNPU|chr1|-	Antigen receptor-mediated signaling pathway	0.13480896249872
	NM_004501.3|HNRNPU|chr1|-	Antimicrobial humoral response	1.56988089071349
	NM_004501.3|HNRNPU|chr1|-	Antimicrobial peptides	1.90610598725751
	NM_004501.3|HNRNPU|chr1|-	Antiviral mechanism by IFN-stimulated genes	-1.47519
	NM_004501.3|HNRNPU|chr1|-	B cell activation	-0.1076
	NM_004501.3|HNRNPU|chr1|-	B cell differentiation	-1.51328
	NM_004501.3|HNRNPU|chr1|-	Cell activation involved in immune response	1.40202932330339
	NM_004501.3|HNRNPU|chr1|-	Immunoregulatory interactions between a Lymphoid and a non-Lymphoid cell	1.55648116956615
	NM_004501.3|HNRNPU|chr1|-	Inflammatory response to antigenic stimulus	1.51989722748893
	NM_004501.3|HNRNPU|chr1|-	Innate immune response-activating signaling pathway	-0.140734
	NM_004501.3|HNRNPU|chr1|-	Interferon alpha/beta signaling	-1.83639
	NM_004501.3|HNRNPU|chr1|-	Interferon gamma signaling	-1.70821
	NM_004501.3|HNRNPU|chr1|-	Leukocyte activation involved in immune response	1.39704564252453
	NM_004501.3|HNRNPU|chr1|-	Leukocyte mediated immunity	1.39368398281917
	NM_004501.3|HNRNPU|chr1|-	Lymphocyte activation involved in immune response	1.40512900381644
	NM_004501.3|HNRNPU|chr1|-	Myeloid leukocyte activation	1.36720900437942
	NM_004501.3|HNRNPU|chr1|-	Negative regulation of immune response	-1.52895
	NM_004501.3|HNRNPU|chr1|-	Neutrophil degranulation	-1.46185
	NM_004501.3|HNRNPU|chr1|-	T cell differentiation	1.48059682452439
	NM_004585.5|PLAAT4|chr11|+	Antigen processing and presentation	-1.98215
	NM_004585.5|PLAAT4|chr11|+	Antiviral mechanism by IFN-stimulated genes	-1.7491
	NM_004585.5|PLAAT4|chr11|+	C-type lectin receptors (CLRs)	-1.98669
	NM_004585.5|PLAAT4|chr11|+	Class I MHC mediated antigen processing & presentation	-0.133747
	NM_004585.5|PLAAT4|chr11|+	Fc epsilon receptor (FCERI) signaling	-1.72785
	NM_004585.5|PLAAT4|chr11|+	Fcgamma receptor (FCGR) dependent phagocytosis	-1.80784
	NM_004585.5|PLAAT4|chr11|+	Innate immune response in mucosa	2.11107344720308
	NM_004585.5|PLAAT4|chr11|+	Interleukin-1 family signaling	-0.44497
	NM_004585.5|PLAAT4|chr11|+	Interleukin-10 signaling	-1.99493
	NM_004585.5|PLAAT4|chr11|+	Leukocyte activation involved in inflammatory response	1.7690027202945
	NM_004585.5|PLAAT4|chr11|+	Leukocyte chemotaxis	-1.66095
	NM_004585.5|PLAAT4|chr11|+	MHC class II antigen presentation	-1.55985
	NM_004585.5|PLAAT4|chr11|+	Myeloid leukocyte activation	1.61889982340269
	NM_004585.5|PLAAT4|chr11|+	Myeloid leukocyte migration	-1.53288
	NM_004585.5|PLAAT4|chr11|+	Neutrophil degranulation	-0.405218
	NM_004585.5|PLAAT4|chr11|+	Organ or tissue specific immune response	2.09737004242272
	NM_004585.5|PLAAT4|chr11|+	ROS and RNS production in phagocytes	-1.89375
	NM_004585.5|PLAAT4|chr11|+	Signaling by the B Cell Receptor (BCR)	-2.03236
	NM_004585.5|PLAAT4|chr11|+	TCR signaling	-1.87939
	NM_004585.5|PLAAT4|chr11|+	TNFR2 non-canonical NF-kB pathway	-2.07622
	NM_004585.5|PLAAT4|chr11|+	Toll-like Receptor Cascades	1.52332556793645
	NM_005008.4|SNU13|chr22|-	Activation of innate immune response	-0.117991
	NM_005008.4|SNU13|chr22|-	Adaptive immune response based on somatic recombination of immune receptors built from immunoglobulin superfamily domains	1.42464948312144
	NM_005008.4|SNU13|chr22|-	Alpha-beta T cell activation	1.45105901140254
	NM_005008.4|SNU13|chr22|-	Antigen receptor-mediated signaling pathway	1.49177285152711
	NM_005008.4|SNU13|chr22|-	Antimicrobial humoral response	-1.77383
	NM_005008.4|SNU13|chr22|-	Antimicrobial peptides	-1.83912
	NM_005008.4|SNU13|chr22|-	B cell activation	1.33368665004426
	NM_005008.4|SNU13|chr22|-	Cell activation involved in immune response	1.3444352041937
	NM_005008.4|SNU13|chr22|-	Class I MHC mediated antigen processing & presentation	-1.35994
	NM_005008.4|SNU13|chr22|-	DDX58/IFIH1-mediated induction of interferon-alpha/beta	-1.50028
	NM_005008.4|SNU13|chr22|-	Immunoregulatory interactions between a Lymphoid and a non-Lymphoid cell	1.54898942526999
[truncated: 3,955 more rows]

## Sheet: Table S4
	Table S4: List of SLE-related drugs
	id	pert_id	pert_iname	cell_iname	pert_type	pert_idose	pert_itime	nsample	ss_ngene	cc_q75	tas	qc_pass	is_hiq	is_ncs_sig	is_exemplar_sig	is_null_sig	moa	target_name	raw_cs	fdr_q_nlog10	norm_cs	contrast
	REP.A024_THP1_24H:P14	BRD-K79602928	metformin	THP1	trt_cp	3.33 uM	24 h	2	77	0.248	0.139734	1	1	1	1	0	Insulin sensitizer	INS|ACACB|PRKAB1	0.363	1.5544	1.1976	high_vs_low
	CPC006_HCC515_24H:I03	BRD-K27316855	calcitriol	HCC515	trt_cp	1.11 uM	24 h	5	141	0.2838	0.202277	1	1	1	1	0	Vitamin D receptor agonist	VDR|CYP3A5	0.3811	1.816	1.2573	high_vs_low
	CPC013_HCC515_6H:BRD-K31283835-001-01-9:10	BRD-K31283835	tofacitinib	HCC515	trt_cp	10 uM	6 h	3	151	0.2	0.175725	0	0	1	1	0	JAK inhibitor	JAK3|JAK1|JAK2|CYP2C19|TYK2	0.4093	2.3856	1.3504	high_vs_low
	REP.B027_HEK293_24H:C08	BRD-A93255169	thalidomide	HEK293	trt_cp	0.74 uM	24 h	2	111	0.1771	0.141776	1	1	1	1	0	TNF inhibitor	TNF|CRBN|CYP1A2|CYP2B6|CYP2C19|CYP3A5|FGFR2|NFKB1|ORM1|ORM2|PTGS2	0.4096	2.3891	1.3512	high_vs_low
	REP.A028_HT29_24H:P03	BRD-K97399794	quercetin	HT29	trt_cp	1.11 uM	24 h	2	335	0.5783	0.445071	0	0	1	1	0	Polar auxin transport inhibitor	PIK3CG|AKR1B1|CYP2C8|EGFR|GAA|MAOA|PTPN1|SCN5A|SIRT1|XDH|ATP5A1|ATP5B|ATP5C1|HCK|HIBCH|PIM1|STK17B|UGT3A1	0.4097	2.3917	1.3517	high_vs_low
	REP.B024_MDAMB231_24H:M19	BRD-K78692225	leflunomide	MDAMB231	trt_cp	2.22 uM	24 h	2	119	0.1527	0.136309	0	0	1	1	0	Dihydroorotate dehydrogenase inhibitor|PDGFR inhibitor	DHODH|CYP2C19|JAK3|STAT6|AHR|PTK2B	0.4122	2.4416	1.3598	high_vs_low
	MUC.CP002_MCF7_24H:BRD-A55424491-001-10-8:10	BRD-A55424491	methotrexate	MCF7	trt_cp	10 uM	24 h	3	337	0.38	0.361857	0	0	1	1	0	Dihydrofolate reductase inhibitor	DHFR|AOX1|FOLR1|TYMS	0.4307	2.6515	1.421	high_vs_low
	REP.A007_HELA_24H:J24	BRD-K53581288	baricitinib	HELA	trt_cp	0.04 uM	24 h	3	220	0.4372	0.313604	1	1	1	1	0	JAK inhibitor	JAK1|JAK2	0.4522	2.8152	1.4918	high_vs_low
	CPC006_HCT116_6H:BRD-A97437073-001-03-1:80	BRD-A97437073	rosiglitazone	HCT116	trt_cp	80 uM	6 h	2	115	0.11	0.11373	0	0	1	1	0	PPAR receptor agonist|Insulin sensitizer	PPARG|CYP2C8|INS|ACSL4|FFAR1|TRPC5|TRPM3	0.4583	2.818	1.512	high_vs_low
	REP.B017_MCF10A_24H:F03	BRD-K62363391	dapsone	MCF10A	trt_cp	0.25 uM	24 h	2	80	0.1018	0.0912535	1	1	1	1	0	Bacterial antifolate	DHFR	0.4718	2.8311	1.5567	high_vs_low
	LKCP002_U2OS_6H:P13	BRD-K35240538	methylprednisolone	U2OS	trt_cp	10 uM	6 h	4	134	0.1446	0.140756	1	1	1	1	0	Glucocorticoid receptor agonist	NR3C1	0.5119	2.8881	1.6889	high_vs_low
	REP.A028_HT29_24H:N07	BRD-A96754982	tacrolimus	HT29	trt_cp	10 uM	24 h	2	159	0.1433	0.152634	0	0	1	1	0	Calcineurin inhibitor	FKBP1A|CYP3A5|CYP3A7	0.5453	2.9421	1.7989	high_vs_low
	EMU001_BJAB_24H:L04	BRD-K92428153	mycophenolate-mofetil	BJAB	trt_cp	0.125 uM	24 h	3	313	0.5581	0.422628	1	1	1	1	0	Inosine monophosphate dehydrogenase inhibitor|Dehydrogenase inhibitor|Hydroxycarboxylic acid receptor agonist|Immunosuppressant|Inositol monophosphatase inhibitor	IMPDH1|IMPDH2|HCAR2	0.5457	2.9428	1.8003	high_vs_low
	PAC005_U2OS_6H:BRD-A62525898-001-02-9:10	BRD-A62525898	prednisone	U2OS	trt_cp	10 uM	6 h	2	91	0.34	0.177865	1	0	1	1	0	Glucocorticoid receptor agonist	NR3C1|HSD11B1	0.5542	2.9577	1.8284	high_vs_low
	AICHI002_SKMEL5_24H:D14	BRD-A99117172	hydroxychloroquine	SKMEL5	trt_cp	2.5 uM	24 h	3	88	0.09	0.0899898	1	0	1	1	0	Antimalarial	TLR7|TLR9	0.5574	2.9635	1.839	high_vs_low
	REP.A003_MCF7_24H:F19	BRD-K32821942	azathioprine	MCF7	trt_cp	10 uM	24 h	2	216	0.449	0.314906	0	0	1	1	0	Dehydrogenase inhibitor	PPAT|HPRT1|IMPDH1	0.5932	3.0336	1.9571	high_vs_low
	DOSVAL001_HEPG2_24H:BRD-A79768653:5	BRD-A79768653	sirolimus	HEPG2	trt_cp	4 uM	24 h	3	191	0.48	0.306174	1	1	1	1	0	MTOR inhibitor	MTOR|FKBP1A|CCR5|FGF2	0.6118	3.075	2.0184	high_vs_low

## Sheet: Table S5
	Table S5. GSE49454 daseline data
	sample	patient_id	source	group	APA_group_bl	APA_score_bl	age	sex	SLEDAI	disease_duration	renal	skin	joints	hemato	low_c3	low_c4	anti_dsdna	mmf	aza	cyp	csa	hcq	hcq_mg_d	oral_cs	iv_cs	cs_mg_d	cs_mg_kg	hb	leukocytes	lymphocytes	neutrophils	platelets	b_cells	cd4_tcells	cd8_tcells	nk_cells
	GSM1199388	PL1	Whole Blood	SLE	APA_low	10.4461231174356	20	F	22	2.6	Y	Y	Y	N	Y	Y	76	N	N	Y	N	Y	400	Y	Y	60	0.95	11.1	10170	773	9224	244	239	177	188	13
	GSM1199458	PL10	Whole Blood	SLE	APA_high	10.7055060364311	27	F	6	5.41	N	Y	N	N	Y	N	79	Y	N	N	N	Y	400	Y	N	10	0.15	10.2	5640	1120	4210	226	156	386	499	56
	GSM1199479	PL11	Whole Blood	SLE	APA_high	10.630185243496	32	F	2	6.43	N	N	N	N	N	N	146	N	N	N	N	N	0	Y	N	10	0.15	13	6930	1760	4550	269	83	787	669	143
	GSM1199427	PL12	Whole Blood	SLE	APA_low	10.5027744349507	70	F	4	40.46	N	N	Y	N	Y	Y	67	N	Y	N	N	Y	200	Y	N	8	0.12	8.9	8090	1930	5160	347	100	757	805	58
	GSM1199433	PL13	Whole Blood	SLE	APA_low	10.343999822345	40	M	0	1.76	N	N	N	N	N	N	0	N	Y	N	N	Y	400	Y	N	5	0.09	14.4	7630	1810	5160	254	20	644	906	183
	GSM1199353	PL14	Whole Blood	SLE	APA_low	10.5618013295713	58	F	2	18.56	N	N	N	N	N	N	53	N	Y	N	N	Y	200	Y	N	8	0.11	10.9	4220	1100	2780	455	27	403	624	21
	GSM1199498	PL15	Whole Blood	SLE	APA_high	10.7645140979807	67	F	8	16.69	N	N	Y	N	Y	N	69	N	N	N	N	N	0	N	N	0	0	13.1	5750	1120	4240	292	100	457	201	301
	GSM1199403	PL16	Whole Blood	SLE	APA_high	10.5989583450771	32	F	4	4.63	N	N	N	N	Y	Y	50	N	Y	N	N	Y	400	Y	N	15	0.23	13	4150	1100	2630	228	41	605	315	50
	GSM1199404	PL17	Whole Blood	SLE	APA_high	10.6278850227452	40	F	2	17.63	N	N	N	N	N	N	NA	N	N	N	N	Y	400	Y	N	5	0.1	12	5340	640	4250	179	10	284	217	62
	GSM1199487	PL18	Whole Blood	SLE	APA_high	10.8424772065205	51	F	4	22.73	N	Y	N	N	N	N	63	Y	N	N	N	Y	200	N	N	0	0	14.5	6790	2410	3350	239	178	619	1010	412
	GSM1199421	PL19	Whole Blood	SLE	APA_high	10.6416698355299	39	F	18	0.62	Y	N	Y	N	N	N	20	Y	N	N	N	Y	400	Y	N	5	0.08	10.6	7210	2350	4300	370	395	1234	578	87
	GSM1199459	PL2	Whole Blood	SLE	APA_low	9.86376730539798	34	F	14	22.29	Y	N	N	Y	N	N	41	Y	N	N	N	N	0	Y	N	25	0.38	5.9	6880	1240	4850	330	77	458	575	64
	GSM1199447	PL20	Whole Blood	SLE	APA_high	10.6457704469826	49	M	16	16.65	Y	Y	N	N	N	N	62	N	Y	N	N	N	0	Y	N	15	0.24	14.6	4420	950	2890	310	56	470	318	35
	GSM1199446	PL21	Whole Blood	SLE	APA_high	10.6640111355007	32	F	2	9.21	N	N	Y	N	N	N	45	N	N	N	N	N	0	Y	N	10	0.14	11.3	5990	1930	3670	317	273	652	804	174
	GSM1199496	PL22	Whole Blood	SLE	APA_high	10.7641834039402	21	F	4	4.22	N	N	N	N	Y	N	238	N	Y	N	N	Y	400	Y	N	10	0.18	11.1	4250	990	2750	364	38	403	461	26
	GSM1199538	PL23	Whole Blood	SLE	APA_high	10.863767305398	18	F	0	1.11	N	N	N	N	N	N	4	Y	N	N	N	Y	200	Y	N	8	0.19	13.2	5550	2110	2870	497	324	947	605	167
	GSM1199409	PL24	Whole Blood	SLE	APA_low	10.5621966410658	48	F	0	7.85	N	N	N	N	N	N	2	N	N	N	N	N	0	Y	N	5	0.1	12.4	11510	5410	5030	254	246	2787	1601	745
	GSM1199506	PL25	Whole Blood	SLE	APA_high	10.6095256574382	26	F	2	1.88	N	N	N	N	N	N	24	N	Y	N	N	Y	400	Y	N	5	0.09	13.2	5830	640	4640	533	22	276	288	14
	GSM1199412	PL26	Whole Blood	SLE	APA_high	10.6821572417506	42	F	4	23.94	N	N	N	N	Y	Y	58	N	Y	N	N	N	0	Y	N	10	0.2	11.9	4560	1160	2920	204	54	616	459	10
	GSM1199547	PL27	Whole Blood	SLE	APA_low	10.3513910093658	44	F	18	0.18	Y	Y	Y	N	Y	Y	10	N	N	N	N	N	0	N	N	0	0	8.6	4730	1500	2990	344	407	657	294	77
	GSM1199425	PL28	Whole Blood	SLE	APA_high	10.6282757565799	52	F	2	20.94	N	N	N	N	N	N	72	N	N	N	N	Y	200	Y	N	5	0.08	12.1	5450	2180	2800	246	35	1281	698	115
	GSM1199445	PL29	Whole Blood	SLE	APA_high	10.782169528665	54	F	0	14.95	N	N	N	N	N	N	12	N	Y	N	N	N	0	Y	N	8	0.14	13.5	7230	1650	4820	181	61	1174	318	36
	GSM1199482	PL3	Whole Blood	SLE	APA_high	10.6586585315549	38	F	4	4.8	N	N	Y	N	N	N	3	Y	N	N	N	Y	400	Y	N	10	0.11	14.5	11860	3960	6680	385	NA	NA	NA	NA
	GSM1199441	PL30	Whole Blood	SLE	APA_high	10.7979412377934	25	F	0	15.04	N	N	N	N	N	N	12	N	N	N	N	N	0	Y	N	5	0.08	13.5	8450	3950	3900	264	NA	NA	NA	NA
	GSM1199507	PL31	Whole Blood	SLE	APA_low	10.5357019778189	36	F	4	0.39	Y	N	N	N	N	N	10	N	N	N	N	N	0	N	N	0	0	11.4	6930	2750	3400	466	109	809	1436	270
	GSM1199411	PL32	Whole Blood	SLE	APA_low	10.4906099041485	54	F	22	0.06	Y	Y	Y	Y	Y	Y	400	N	N	N	N	N	0	Y	N	60	0.66	10.6	3220	570	2420	171	114	279	165	14
	GSM1199355	PL33	Whole Blood	SLE	APA_low	10.513734818957	42	F	20	7.16	Y	N	N	N	Y	Y	33	Y	N	N	N	Y	200	Y	N	30	0.3	11.2	6580	2180	3430	604	71	886	1167	22
	GSM1199533	PL34	Whole Blood	SLE	APA_low	10.521407982308	29	F	4	7.07	N	N	N	N	Y	Y	47	N	N	N	N	Y	200	N	N	0	0	13.4	4810	2010	2140	320	172	1013	606	114
	GSM1199429	PL35	Whole Blood	SLE	APA_low	10.4270726341865	51	F	22	13.33	Y	Y	Y	N	Y	Y	208	N	N	N	N	Y	400	Y	N	5	0.08	9.7	3940	1490	1990	221	NA	NA	NA	NA
	GSM1199401	PL36	Whole Blood	SLE	APA_high	10.7617482603897	36	F	6	0.45	Y	N	N	N	Y	Y	4	N	N	N	N	N	0	Y	N	50	0.94	13.4	12000	2000	9700	177	NA	NA	NA	NA
	GSM1199495	PL37	Whole Blood	SLE	APA_high	10.7104338627391	25	F	8	3.43	Y	N	N	N	N	N	1	N	N	N	N	Y	600	Y	N	60	1.13	10.3	20910	3970	14430	497	NA	NA	NA	NA
	GSM1199532	PL38	Whole Blood	SLE	APA_low	10.5272924349028	38	F	6	21.39	Y	Y	N	N	N	N	8	N	N	N	N	N	0	Y	N	15	0.22	14.8	8260	1960	5470	330	NA	NA	NA	NA
	GSM1199364	PL39	Whole Blood	SLE	APA_high	10.6326691764829	28	F	4	12.42	N	N	N	N	N	N	20	N	Y	N	N	Y	400	Y	N	20	0.28	10.1	9610	NA	NA	553	NA	NA	NA	NA
	GSM1199514	PL4	Whole Blood	SLE	APA_low	10.5350130252247	36	F	4	9.37	N	N	N	N	Y	Y	465	N	N	N	N	N	0	Y	N	20	0.39	94	6390	NA	5020	202	NA	NA	NA	NA
	GSM1199360	PL40	Whole Blood	SLE	APA_low	10.5096904255213	45	F	8	17.68	Y	N	N	N	Y	N	44	N	N	N	N	N	0	Y	N	25	0.38	12.1	8700	560	7850	307	NA	NA	NA	NA
	GSM1199466	PL41	Whole Blood	SLE	APA_low	10.5239615234468	36	F	12	15.78	Y	N	N	N	Y	Y	240	N	N	N	N	Y	200	N	N	0	0	12.5	4850	1520	2950	148	225	730	527	84
	GSM1199542	PL42	Whole Blood	SLE	APA_low	10.5629889208607	27	M	22	6.81	Y	Y	N	N	Y	Y	435	N	N	N	N	Y	400	Y	N	8	0.09	13.3	6500	NA	NA	245	NA	NA	NA	NA
	GSM1199460	PL43	Whole Blood	SLE	APA_low	10.4760114070503	37	F	26	0.08	Y	N	Y	N	Y	Y	240	N	N	N	N	N	0	Y	N	30	0.46	8.1	3120	NA	NA	322	NA	NA	NA	NA
	GSM1199512	PL44	Whole Blood	SLE	APA_high	10.7026123426295	52	F	0	28.89	N	N	N	N	N	N	0	N	N	N	N	N	0	N	N	0	0	14.6	8700	2980	4660	330	375	1639	640	208
	GSM1199367	PL45	Whole Blood	SLE	APA_high	10.7372908106988	47	F	20	32.96	Y	Y	Y	N	Y	Y	112	N	N	N	N	N	0	Y	N	20	0.38	13.3	5840	1520	3920	160	NA	NA	NA	NA
	GSM1199428	PL46	Whole Blood	SLE	APA_high	10.6575371234279	30	M	23	10.01	Y	Y	N	Y	Y	Y	240	N	N	N	N	Y	400	Y	N	60	0.8	14.7	10180	NA	NA	111	NA	NA	NA	NA
	GSM1199438	PL5	Whole Blood	SLE	APA_high	10.5988267401925	45	F	8	5.29	Y	Y	N	N	N	N	55	N	N	Y	N	Y	400	Y	N	8	0.12	12.4	6200	NA	NA	166	NA	NA	NA	NA
	GSM1199462	PL6	Whole Blood	SLE	APA_high	10.7588745187115	43	M	0	1.44	N	N	N	N	N	N	12	N	N	N	N	Y	400	Y	N	10	0.14	15.2	7020	1010	5100	341	95	548	230	82
	GSM1199484	PL7	Whole Blood	SLE	APA_high	10.7015100218159	51	F	0	20.33	N	N	N	N	N	N	6	N	N	N	N	N	0	Y	N	5	0.08	11.9	5060	2870	1700	268	138	1185	1125	321
	GSM1199414	PL8	Whole Blood	SLE	APA_high	10.8259565133885	54	F	4	26.37	N	N	N	N	N	N	19	N	N	N	N	Y	400	N	N	0	0	12.5	4160	1570	2180	220	235	861	198	99
	GSM1199416	PL9	Whole Blood	SLE	APA_low	10.3159996492688	56	M	14	0.79	Y	N	N	N	Y	N	2	N	N	N	N	N	0	Y	N	90	0.92	9.1	4430	1170	2800	130	413	298	392	63
